# Supplementary material for: Loss-of-function maternal-effect mutations of PADI6 are associated with familial and sporadic Beckwith-Wiedemann syndrome with multi-locus imprinting disturbance
Source: Clin Epigenetics. 2020 Sep 14;12:139. doi: 10.1186/s13148-020-00925-2 (PMC7489023; doi:10.1186/s13148-020-00925-2)
Supplement: Supplementary file 1 — Additional file 1: Table S1. Pathogenic variants of PADI6 and corresponding clinical phenotype. [file 13148_2020_925_MOESM1_ESM.xlsx]

## Sheet: Foglio2
		Table S1. List of the PADI6 pathogenic variants so far identified and corresponding clinical phenotype.
		Position	Alleles	AA	Variant ID	Molecular Effect	Prediction			Genotype	Pathology associated	References
							SIFT	Polyphen	SDM (ΔΔG)
		MLID
		chr1:17715315	G>A	Arg301Gln	rs755969432	missense	Deleterious	Possibly damaging	Destabilizing (-2.560 kcal/mol)	comp het	SRS-MLID	[20]
		chr1:17720911	C>T	Pro433Leu	rs759006424	missense	Deleterious	Possibly damaging	Stabilizing (0.780 kcal/mol)
		chr1:17720520	T>C	Leu375Ser	rs1470278066	missense	Deleterious	Possibly damaging	Destabilizing (-3.890 kcal/mol)	comp het	BWS-MLID
		chr1:17723587	G>A	Asp547Asn	rs150981529	missense	Tolerated	Benign	Stabilizing (0.230 kcal/mol)	comp het
		chr1:17715315	A>G	Asp349Gly	-	missense	Tolerated	Possibly damaging	Stabilizing (0.070 kcal/mol)	het	SRS-MLID
		chr1:17706480	A>G	Lys145Glu	rs1413565869	missense	Deleterious	Possibly damaging	Stabilizing (0.200 kcal/mol)	het	SRS-MLID
		FEMALE INFERTILITY
		chr1:17715279	C>T	Pro289Leu	-	missense	Deleterious	Possibly damaging	Destabilizing (-0.040 kcal/mol)	comp het	Primary infertility	[18]
		chr1:17727744	C>T	Pro632Leu	rs781506449	missense	Deleterious	Possibly damaging	Stabilizing (3.210 kcal/mol)
		chr1:17720519	dupT	Leu375Phe fs*13	-	frameshift	-	-		hom	Primary infertility
		chr1:17721478	C>T	Arg457Ter	rs766389713	nonsense	-	-		hom	Primary infertility	[17]
		chr1:17720513	A>C	Thr373Pro	-	missense	Deleterious	Possibly damaging	Destabilizing (-1.330 kcal/mol)	comp het	Recurrent preimplantation embryonic arrest	[19]
		chr1:17725200	C>T	Arg570Cys	rs1435853271	missense	Deleterious	Possibly damaging	Destabilizing (-1.720 kcal/mol)
		chr1:17722062	dupC	Ser508Gln fs*5	-	frameshift	-	-		hom	Recurrent preimplantation embryonic arrest
		chr1: 17708541	T>A	His211Gln	rs775156958	missense	Deleterious	Possibly damaging	Destabilizing (-1.030 kcal/mol)	comp het	Preimplantation embryonic lethality	[16]
		chr1: 17727858-17727859	2bp del [AG]	Glu670fs*48	rs1057517682	frameshift	-	-
		chr1: 17718616	C>T	Gln324Ter	rs1057517683	nonsense	-	-		comp het	Preimplantation embryonic lethality
		chr1: 17722159	G>A	Gly540Arg	rs1057517684	missense	Tolerated	Benign	Destabilizing (-0.310 kcal/mol)
		chr1: 17720537	C>T	Gln381Ter	rs1057517681	nonsense	-	-		hom	Preimplantation embryonic lethality
		chr1:17725284	A>G	Asn598Ser	rs1370213987	missense	Deleterious	Benign	Destabilizing (-1.330 kcal/mol)	comp het	Non-molar miscarriages, hydatidiform mole	[13]
		1:17727894	G>A	Arg682Gln	rs759543817	missense	Deleterious	Possibly damaging	Destabilizing (-2.260 kcal/mol)
		Comp het: compound heterozygous; het: heterozygous.
