# Supplementary material for: Loss-of-function maternal-effect mutations of PADI6 are associated with familial and sporadic Beckwith-Wiedemann syndrome with multi-locus imprinting disturbance
Source: Clin Epigenetics. 2020 Sep 14;12:139. doi: 10.1186/s13148-020-00925-2 (PMC7489023; doi:10.1186/s13148-020-00925-2)
Supplement: Supplementary file 5 — Additional file 5: Table S2. Methylation defects of imprinted DMRs in patients affected by BWS-MLID whose mothers are carriers of loss of function mutations in PADI6. [file 13148_2020_925_MOESM5_ESM.xlsx]

## Sheet: Heatmap_Log_DMRs
Table S2. Methylation levels of imprinted DMRs in patients affected by BWS-MLID whose mothers are carriers of loss of function mutations in PADI6.
DMRs	F1_II-2	F1_III-1	F1_III-2	F2_I4	F2_II-3	F2_II-2	F3_I-2	F3_II-2	F3_II-1	F3_II-3	CTRL01	CTRL02	CTRL03	CTRL04	CTRL05	CTRL06	CTRL07	CTRL08	CTRL09	CTRL10	CTRL11	CTRL12
DIRAS3:ex2	0.245616	-0.611026	-0.289504	0.166003	-0.328661	0.212108	0.364285	0.129191	0.0483597	0.100851	-0.165731	-0.0567594	0.138762	0.469164	-0.130237	-0.127911	0.290128	0.14492	0.0557627	-0.0276666	0.019703	-0.0199758
DIRAS3:TSS	-0.0421486	-0.185855	-0.184607	0.0167917	0.053809	0.0475957	-0.0573593	-0.0405947	-0.0514692	0.0286429	0.0349293	-0.112463	-0.0230364	-0.0184612	-0.0286338	0.00635993	0.025442	0.00626513	0.0391719	-0.0671651	0.0441412	-0.00629246
ERILN2	-0.137312	0.137046	-0.379115	0.0285579	0.103183	0.0612399	-0.0397387	-0.710939	-0.318548	0.0467958	-0.270083	0.0841328	-0.122945	0.0554421	-0.153598	0.00350659	0.013353	-0.271932	0.0173632	-0.0581784	0.110008	-0.00351513
FAM50B	-0.0155201	-0.0908528	-0.0464247	0.00491723	-0.031692	-0.0818943	-0.0275179	-0.0285692	-0.0418861	0.0318612	0.0157115	0.000216363	-0.0611495	-0.0427428	-0.0318261	0.0265991	-0.000216395	-0.0321221	0.0457073	0.0654888	0.0149282	-0.00369953
GNASA/B	-0.063839	-0.604498	-0.097798	0.0225413	-0.153446	-0.00394865	-0.0933854	-0.338603	-0.0638415	0.0277679	0.0188941	-0.376499	-0.018193	-0.0329884	-0.0243888	0.00847065	0.0237556	-0.00852068	0.012266	0.0373823	0.016312	-0.0141176
GNAS-AS1	-0.0187369	-0.581579	-0.102666	0.085228	-0.639412	-0.0144272	-0.0686824	-0.607251	-0.0459549	-0.0307503	-0.0843879	-0.09017	-0.12891	0.0016538	-0.198469	0.00502265	-0.0120548	0.0093776	0.122608	0.0950941	0.0506454	-0.0016557
GNAS-NESP	-0.0783812	0.394878	0.0282192	0.0125332	0.0780459	-0.012323	-0.0399024	0.165325	-0.0547717	-0.0126256	0.0281875	0.075476	0.065921	-0.025481	-0.0440157	0.0201769	-0.0377168	-0.0573589	0.0121095	-0.012212	0.0182233	-0.0500495
GNAS-XL	-0.0357286	-0.604829	-0.0646281	0.0295519	-0.646517	0.0288218	-0.0444481	-0.607987	-0.0133342	0.0718034	-0.121395	0.0412704	-0.0863852	-0.121321	-0.102656	-0.101437	0.056106	0.0448664	0.0153758	0.0463515	0.0442686	-0.0155414
GPR1-AS	-0.00814209	0.00192197	-0.00761464	0.0241583	-0.0153662	0.00310427	-0.00450288	0.015342	0.0101592	0.00509647	0.000391391	-0.00918755	0.0075428	0.00949325	0.00429518	-0.0104335	-0.0124708	0.0041745	-0.00321339	-0.000391498	0.0183888	-0.00774053
GRB10	-0.116164	-0.22112	-0.14515	0.000130644	-0.0256287	0.0200031	-0.101822	-0.0594261	-0.0348948	0.0250208	-0.0322503	0.0452546	-0.095653	-0.0130808	-0.0851487	-0.00322487	-0.0160243	0.0180388	0.0928753	0.0759272	0.00321768	0.0332325
H19/IGF2	-0.0669789	0.0126792	-0.125995	0.030921	0.0240884	0.0011024	-0.0622151	-0.0461844	-0.0185529	0.00702967	0.00848397	0.0327122	-0.0210529	-0.0732279	-0.0348025	0.00355683	-0.00356562	-0.0266541	0.0204258	0.0649433	0.0503264	-0.0300629
HTR5A	-0.0382371	0.0139351	0.0181001	0.00308057	-0.0487047	0.0170786	0.0199187	-0.0287533	-0.00881479	0.0328191	-0.099743	0.096946	-0.122821	0.145957	-0.0309275	-0.0741465	-0.0831596	0.00999057	0.053911	0.0369123	0.0163107	-0.0100602
IGF1R	-0.082477	-0.715216	-0.841407	-0.0343894	-0.0502831	-0.185103	-0.0531595	-0.339909	-0.0595876	-0.0346102	-0.0978743	-0.26601	-0.265736	-0.18587	0.0603613	0.192693	0.277336	-0.0667079	0.0598152	0.120209	0.147247	-0.0624028
IGF2:ex9	-0.0787784	-0.0523968	-0.122071	-0.106203	-0.0509268	-0.0359949	-0.0211328	-0.0377926	-0.00714593	-0.0148126	-0.103267	-0.157673	-0.0279203	0.123066	0.0298026	-0.0794831	0.00239498	-0.00239897	-0.0184931	0.0450617	0.0198778	0.0451505
INPP5F	0.0896012	-0.00610231	-0.163424	0.152099	0.149135	0.0359824	0.00717156	-0.0968373	0.000484448	0.0180028	0.0902208	-0.0153158	0.0333533	-0.061047	0.0749058	-0.00549709	-0.0155631	0.0472609	-0.00912339	-0.00717434	0.017615	0.00547622
KCNQ1OT1	0.0394668	-0.659289	-0.4437	0.0701014	-1.12741	0.0991863	-0.170892	-0.841722	0.0365886	0.119775	-0.0978338	-0.0395458	-0.0973961	-0.170496	-0.130934	-0.0542144	0.117913	0.0826383	0.0808472	0.0971321	0.0835059	0.0384906
L3MBTL1	-0.0434357	-0.817368	-0.0970136	0.0126191	-0.00888975	0.0121351	-0.0494711	-0.0295169	-0.0340622	0.00102436	-0.21225	0.0343268	-0.0608005	0.0104704	-0.146256	-0.0096362	0.0289261	-0.053615	0.0489822	0.00957227	0.0527104	-0.0324981
MAGEL2	0.0175285	-0.784249	-0.148339	0.0231677	-0.0162495	-0.0313787	-0.0137216	0.0273916	-0.0414807	0.0478117	-0.0423523	-0.0183235	-0.153122	-0.0388286	-0.0580413	0.0426977	-0.00420682	0.0359551	0.0971651	0.0431352	0.00868389	0.00419459
MCTS2P	0.0701408	-0.909927	-0.110952	0.0794304	-0.713466	0.0971956	0.0233282	-0.538721	0.0670739	0.0835267	-0.0206843	-0.014006	-0.0998679	-0.0885515	-0.157358	0.00842207	0.0284702	0.0292727	0.0918369	0.070819	0.0694064	-0.00847153
MEG3	-0.0327315	-0.0187865	-0.43246	0.0156482	0.0380184	0.01364	-0.039331	-0.0331056	-0.0202767	0.027381	-0.0240095	0.0543086	-0.0402784	-0.0515113	-0.0886835	-0.00448355	0.0192085	0.0028033	0.0490638	0.0177377	0.0297107	-0.00280875
MEST	-0.0679131	-0.163786	-0.142089	0.0188499	0.0112381	-0.0226951	-0.112567	-0.292437	-0.0694073	-0.0134735	-0.0447931	0.0368977	-0.0597829	-0.0707439	-0.0905654	0.0213979	-0.0372485	-0.00149238	0.0425267	0.110008	0.107281	0.00149084
MKRN3	0.0233468	-0.0349816	-0.0184573	-0.0482185	-0.010363	-0.139155	-0.00907081	-0.176848	0.0134932	0.016019	-0.0368794	-0.0635071	-0.121971	0.036708	0.0100881	0.00302136	-0.155152	-0.104732	0.0360308	0.0464782	0.0423381	-0.0030277
NAP1L5	-0.0302128	-0.152766	-0.190494	0.141619	-0.139842	-0.0131224	-0.0540034	-0.0377795	-0.0475578	0.0309999	0.00962976	0.0828593	-0.170955	-0.0056352	-0.0261204	0.0465394	0.00532997	-0.0177735	0.156705	0.00378808	-0.00379805	-0.176514
NDN	0.0598427	-0.434087	0.0128093	0.0799857	0.0389516	0.0273059	-0.0197321	-0.096894	0.0191758	-0.048293	-0.0373515	0.131534	0.0185513	-0.0397207	-0.00903916	-0.0912574	0.00134688	-0.0182072	0.106642	0.0655319	0.102312	-0.00134814
NHP2L1	0.0622534	-1.47408	-1.87634	0.197254	-0.640538	0.122882	0.0238923	-1.38653	0.0756779	0.175847	-0.462859	0.0336737	-0.230706	-0.204621	-0.243682	-0.0344785	0.109464	-0.162604	0.150382	0.19289	0.229411	0.0870809
NNAT	0.147809	-0.379227	-0.144239	0.221406	0.0260288	0.0660127	0.0293899	-0.404933	0.00422036	-0.0126156	-0.0603408	0.028386	-0.103199	-0.004428	-0.045085	0.243188	-0.0545123	0.165905	-0.0631086	0.199976	0.147315	0.00441445
PEG10	-0.0274761	-0.176928	-0.142799	0.0240189	0.00305857	0.0211352	-0.043028	-0.00675065	-0.0295205	0.0198559	-0.0280284	0.00248308	-0.0197182	-0.0279476	-0.0750159	-0.00248736	0.0105008	0.0106536	0.0199335	0.00952421	0.0340296	-0.0327767
PEG13	-0.0512459	-0.0554047	-0.403453	0.0109268	0.00336922	0.0144331	-0.0807374	-0.0489041	-0.0157896	0.0203506	-0.0498144	0.0288933	-0.115397	0.0332809	-0.0817116	-0.0401505	0.0276229	0.00807481	0.0397802	-0.00812025	0.0129139	-0.0326841
PEG3	-0.0702881	-0.690052	-0.214136	0.0653782	-0.000222395	-0.0135989	-0.0257373	-0.0925778	-0.0703146	0.0160713	-0.0758945	0.0159433	-0.0929276	-0.0521427	-0.0830009	-0.0589245	0.00440951	-0.00334514	0.0652717	0.0169234	0.0120961	0.0033374
PLAGL1	-0.028665	-0.0512662	-0.16241	0.0284682	0.0560844	0.0287256	-0.039338	-0.0369444	-0.0761376	0.0184793	-4.20156e-05	0.0113728	-0.0472839	-0.0103238	-0.0692947	0.0131636	0.00215244	4.20144e-05	0.00010934	0.0180353	-0.0162392	-0.00752275
PPEL	-0.126159	-0.714234	-0.498033	0.0573219	-0.679058	-0.0867099	-0.00560614	0.139262	0.111014	0.0645119	-0.295748	0.269476	-0.114556	-0.0041086	-0.328511	0.00409693	0.266935	0.139445	0.086996	-0.0970307	0.00607357	-0.0156427
RB1	-0.0223649	-0.573218	-0.221373	0.0569072	0.0107163	0.0212389	0.0400389	-0.0672657	-0.0449211	-0.00509224	-0.0281814	-0.013424	-0.0919648	-0.0836032	-0.0832312	0.0137769	0.0147578	0.0102849	0.0169249	-0.0103588	0.0123503	0.0114417
SNRPN:Alt	-0.0312944	-0.366153	-0.0522003	0.0387845	-0.0164598	0.0346388	-0.000237162	0.0143887	0.0200168	0.00779925	-0.0389328	0.0605897	0.00427243	-0.0262568	-0.0517455	-0.0171384	0.0252812	0.0180126	0.0757692	-0.0165501	0.0662914	-0.00428512
SNRPN:Int1	-0.068744	-0.115848	0.0192823	0.0113447	-0.00761282	-0.0374918	-0.068321	0.0377075	0.00435849	0.00590476	0.011464	0.032317	-0.0189769	-0.0183838	-0.115998	0.0180279	0.0285405	-0.0523055	0.0563279	-0.0115558	0.0551692	-0.0438067
SNRPN:Int2	-0.219975	-0.356352	0.104921	0.140557	-0.172555	0.0825341	-0.199735	-0.113097	-0.0612094	-0.129624	-0.0921415	0.183057	-0.0543744	-0.0791297	-0.166135	-0.000256053	0.000256008	0.104384	0.119858	0.0317957	0.27229	-0.193086
SNURF	-0.00565133	-0.68648	-0.166533	0.0367173	-0.0034325	0.0157819	-0.0451065	-0.0529223	-0.0155035	0.0698738	-0.0351367	0.0469843	-0.090465	-0.0793177	-0.102798	0.0232181	-0.00394625	0.0336473	0.059921	-0.00103734	0.0398123	0.00103659
VTRNA2-1	0.0475519	-0.666224	-0.292415	0.176145	-0.0496312	0.199849	0.402041	-0.0132336	-1.62058	0.219513	-0.326273	-0.321847	0.0788271	-0.0833843	-0.324683	0.0795366	0.259156	0.130256	-1.53929	-0.185695	0.239202	0.131363
WRB	-0.161673	-0.118175	-0.340931	0.130725	-0.0519128	-0.0531565	-0.0324323	-0.580556	-0.0356874	-0.0402519	-0.105956	0.0109877	-0.211776	-0.181879	0.0346465	0.00474674	-0.0830054	-0.0196153	0.122164	-0.00476241	0.0308083	0.00599628
ZDBF2/GPR1	-0.055982	0.428486	0.0894764	0.0139631	0.0701098	0.00517971	-0.109652	0.0407294	-0.0158646	-0.00784951	0.0168984	0.153299	-0.0360833	0.0210678	-0.0376225	0.0611169	0.014423	-0.0290575	0.0228197	-0.0145686	-0.015492	-0.0515974
ZNF331_1	0.00669676	-0.902353	-0.641678	0.0325953	-0.102309	-0.0235338	-0.0204469	-0.161095	-0.0427898	0.0765394	-0.0187583	0.0328963	-0.099839	-0.131543	-0.162205	-0.0530955	0.0445515	0.0993033	0.0961798	0.0800925	0.0138021	-0.0139354
ZNF331_2	-0.0141012	-0.674307	-0.424374	0.0116112	-0.0606843	0.0120177	-0.0587254	-0.0436864	-0.0454003	0.0520815	-0.0255896	0.0613975	-0.115144	-0.113275	-0.12447	-0.0539665	0.0251437	0.0419339	0.0620704	0.0411233	0.053043	-0.0998042
ZNF597:3'DMR	-0.134778	-0.295764	-0.153244	0.0218268	-0.374592	0.116021	0.0197618	-0.00609857	-0.0126335	0.0118721	-0.217149	0.326168	-0.00500328	-0.196669	-0.0459323	-0.0141491	0.00498599	-0.0080612	0.160034	0.176602	0.203305	0.0346246
ZNF597:TSS	-0.120342	0.0835912	0.102271	-0.0465226	0.744947	-0.111974	-0.210976	-0.0191702	-0.0895437	-0.0133681	0.0365245	0.0987821	-0.0536493	-0.093471	0.0905986	0.147202	-0.175597	-0.00643252	-0.0468262	0.0167116	0.00640396	-0.214352
Values are log2 ratios of DMR methylation levels in each individual with respect to average of 12 controls. Values exceeding +/- 2 standard deviation from control average are in yellow (-) or orange (+)
The VTRNA2-1 DMR has been reported to be polymorphic (Zink et al., 2018).

## Sheet: 747CpGs
chr	start	end	probes	F1_II-2	F1_III-1	F1_III-2	F2_I4	F2_II-3	F2_II-2	F3_I-2	F3_II-2	F3_II-1	F3_II-3	CTRL01	CTRL02	CTRL03	CTRL04	CTRL05	CTRL06	CTRL07	CTRL08	CTRL09	CTRL10	CTRL11	CTRL12	dmr.chr	dmr.start	dmr.end	dmr	dmr type
chr1	40024971	40024971	cg10243676	0.483117	0.27934	0.35017	0.566948	0.296471	0.513075	0.510035	0.600009	0.564801	0.572011	0.386959	0.690916	0.461227	0.520589	0.436478	0.555481	0.690367	0.612491	0.585871	0.487903	0.560334	0.554146	chr1	40024626	40025540	PPEL	PPEL:ex1-DMR					Red are the ones removed during >=3 filtering
chr1	40025232	40025232	cg11704876	0.589781	0.370435	0.455776	0.664471	0.387615	0.564669	0.627425	0.715884	0.667944	0.664704	0.542208	0.753877	0.604923	0.621817	0.476415	0.654073	0.77302	0.705209	0.670405	0.573988	0.640727	0.625094	chr1	40024626	40025540	PPEL	PPEL:ex1-DMR
chr1	40025411	40025411	cg22862450	0.666522	0.4888	0.522823	0.733796	0.494694	0.696427	0.725427	0.762707	0.790553	0.748408	0.610582	0.848234	0.668324	0.739327	0.570152	0.706823	0.826999	0.774944	0.759553	0.711426	0.72531	0.685507	chr1	40024626	40025540	PPEL	PPEL:ex1-DMR
chr1	40025415	40025415	cg15057250	0.680481	0.471215	0.541277	0.782873	0.470741	0.712811	0.76791	0.830087	0.828989	0.776695	0.611774	0.890403	0.704966	0.751797	0.620169	0.732173	0.887441	0.816412	0.789367	0.695937	0.72581	0.747812	chr1	40024626	40025540	PPEL	PPEL:ex1-DMR
chr1	68512539	68512539	cg03641225	0.392344	0.179512	0.291359	0.386737	0.198983	0.385905	0.416897	0.394843	0.341059	0.326677	0.300841	0.274283	0.403045	0.485569	0.281175	0.288186	0.423272	0.380023	0.380396	0.308345	0.342144	0.318759	chr1	68512505	68513486	DIRAS3:ex2	DIRAS3:ex2-DMR
chr1	68512650	68512650	cg24871743	0.825147	0.426595	0.581666	0.776785	0.578041	0.811231	0.90051	0.749395	0.711845	0.753655	0.613355	0.667736	0.765539	0.910021	0.630273	0.65126	0.835257	0.752841	0.666539	0.656085	0.675803	0.650427	chr1	68512505	68513486	DIRAS3:ex2	DIRAS3:ex2-DMR
chr1	68512777	68512777	cg22901840	0.643885	0.307989	0.382433	0.614482	0.394548	0.617053	0.707323	0.570478	0.531731	0.575592	0.45567	0.49079	0.586922	0.788826	0.489458	0.448499	0.680573	0.609709	0.580994	0.533652	0.562925	0.532309	chr1	68512505	68513486	DIRAS3:ex2	DIRAS3:ex2-DMR
chr1	68512807	68512807	cg20149168	0.729812	0.405954	0.503569	0.684239	0.520842	0.723857	0.796796	0.645723	0.643854	0.663646	0.528344	0.624608	0.65918	0.845658	0.575838	0.57461	0.759507	0.681568	0.64391	0.612078	0.612398	0.595157	chr1	68512505	68513486	DIRAS3:ex2	DIRAS3:ex2-DMR
chr1	68512845	68512845	cg13697378	0.629657	0.430534	0.484956	0.602743	0.476303	0.601761	0.697647	0.574497	0.549721	0.575874	0.522626	0.53403	0.573287	0.731795	0.509739	0.513596	0.624275	0.582457	0.550837	0.545923	0.537313	0.55291	chr1	68512505	68513486	DIRAS3:ex2	DIRAS3:ex2-DMR
chr1	68512928	68512928	cg00448707	0.777868	0.488979	0.571556	0.731264	0.571618	0.731375	0.830261	0.734668	0.680163	0.69227	0.595226	0.667253	0.718692	0.854631	0.620429	0.631089	0.767612	0.716018	0.648481	0.641584	0.668531	0.65644	chr1	68512505	68513486	DIRAS3:ex2	DIRAS3:ex2-DMR
chr1	68512971	68512971	cg09118625	0.674241	0.359434	0.443759	0.612059	0.421492	0.655989	0.742375	0.612045	0.603863	0.60459	0.473162	0.540428	0.613366	0.811026	0.499585	0.497271	0.699687	0.635055	0.579981	0.548289	0.556595	0.525705	chr1	68512505	68513486	DIRAS3:ex2	DIRAS3:ex2-DMR
chr1	68513063	68513063	cg21808053	0.500842	0.258162	0.311145	0.487712	0.313013	0.527843	0.525552	0.491026	0.450388	0.487533	0.401063	0.396386	0.484413	0.613407	0.380688	0.389107	0.545731	0.467322	0.484702	0.435022	0.468164	0.472153	chr1	68512505	68513486	DIRAS3:ex2	DIRAS3:ex2-DMR
chr1	68515788	68515788	cg02317907	0.624129	0.53006	0.637598	0.65848	0.746473	0.66212	0.641741	0.611669	0.659559	0.659576	0.647685	0.71168	0.613389	0.603904	0.646287	0.682867	0.638594	0.683048	0.674263	0.61833	0.689932	0.675567	chr1	68515433	68517545	DIRAS3:TSS	DIRAS3:TSS-DMR
chr1	68515872	68515872	cg17943391	0.405817	0.377584	0.396047	0.398151	0.41827	0.415389	0.395182	0.405363	0.399929	0.424104	0.402991	0.367438	0.43016	0.402719	0.419486	0.413695	0.41593	0.390207	0.423461	0.393416	0.436591	0.437298	chr1	68515433	68517545	DIRAS3:TSS	DIRAS3:TSS-DMR
chr1	68515977	68515977	cg19114595	0.557153	0.529426	0.658607	0.62481	0.66267	0.603332	0.55935	0.570287	0.581796	0.601392	0.601268	0.621685	0.589716	0.541649	0.59425	0.653657	0.585972	0.576643	0.643674	0.606928	0.645567	0.591805	chr1	68515433	68517545	DIRAS3:TSS	DIRAS3:TSS-DMR
chr1	68516080	68516080	cg12070746	0.438929	0.400717	0.425612	0.476727	0.461607	0.481116	0.426277	0.441728	0.452015	0.466472	0.481149	0.414797	0.438294	0.468714	0.462438	0.447265	0.46828	0.456767	0.489947	0.444812	0.47991	0.454772	chr1	68515433	68517545	DIRAS3:TSS	DIRAS3:TSS-DMR
chr1	68516101	68516101	cg16314899	0.578919	0.498551	0.554027	0.633832	0.594636	0.63129	0.581617	0.629279	0.60146	0.652388	0.614525	0.652236	0.582038	0.548824	0.61758	0.618577	0.622555	0.707309	0.638103	0.541185	0.627227	0.626122	chr1	68515433	68517545	DIRAS3:TSS	DIRAS3:TSS-DMR
chr1	68516138	68516138	cg25755905	0.453805	0.400712	0.398438	0.463884	0.460683	0.485876	0.420351	0.457034	0.438458	0.471283	0.477631	0.424352	0.431002	0.460377	0.431207	0.450861	0.465847	0.477343	0.462663	0.446912	0.456171	0.432511	chr1	68515433	68517545	DIRAS3:TSS	DIRAS3:TSS-DMR
chr1	68516279	68516279	cg05949203	0.554809	0.506818	0.49748	0.582819	0.594864	0.589498	0.56385	0.578248	0.569939	0.576806	0.574954	0.535881	0.576314	0.566026	0.534029	0.593186	0.57538	0.592991	0.588573	0.532313	0.597736	0.588707	chr1	68515433	68517545	DIRAS3:TSS	DIRAS3:TSS-DMR
chr1	68516374	68516374	cg19694923	0.533401	0.488019	0.493192	0.521716	0.550638	0.543579	0.530923	0.52663	0.533804	0.564751	0.529704	0.52468	0.550969	0.489081	0.552642	0.532747	0.549665	0.554086	0.5226	0.535753	0.53197	0.515596	chr1	68515433	68517545	DIRAS3:TSS	DIRAS3:TSS-DMR
chr1	68516453	68516453	cg05392265	0.49309	0.467259	0.465384	0.574117	0.517403	0.556269	0.494146	0.509941	0.487178	0.520025	0.493024	0.529085	0.49851	0.578497	0.467205	0.49337	0.527089	0.515485	0.539707	0.505219	0.507822	0.486615	chr1	68515433	68517545	DIRAS3:TSS	DIRAS3:TSS-DMR
chr1	68516463	68516463	cg06191076	0.525371	0.445867	0.453256	0.544306	0.541182	0.585948	0.50661	0.517105	0.507892	0.54931	0.548093	0.507237	0.489905	0.588082	0.49065	0.497821	0.551187	0.549825	0.540058	0.49838	0.522736	0.5099	chr1	68515433	68517545	DIRAS3:TSS	DIRAS3:TSS-DMR
chr1	68516465	68516465	cg16148270	0.660532	0.593402	0.56493	0.660333	0.664697	0.686382	0.638832	0.633405	0.637515	0.636732	0.741941	0.672475	0.655966	0.612656	0.610335	0.626002	0.711517	0.693809	0.701768	0.623525	0.682859	0.660481	chr1	68515433	68517545	DIRAS3:TSS	DIRAS3:TSS-DMR
chr1	68516518	68516518	cg13208159	0.4617	0.368155	0.415723	0.450995	0.474168	0.492593	0.42797	0.469786	0.470974	0.490326	0.441735	0.440535	0.47111	0.458416	0.432624	0.489753	0.506317	0.464002	0.47837	0.442863	0.476881	0.485803	chr1	68515433	68517545	DIRAS3:TSS	DIRAS3:TSS-DMR
chr1	68516713	68516713	cg13099417	0.520779	0.48591	0.569779	0.557134	0.60897	0.549823	0.493507	0.547374	0.550294	0.606812	0.532178	0.522025	0.584504	0.565875	0.578919	0.61456	0.549711	0.619786	0.599415	0.561466	0.57125	0.633718	chr1	68515433	68517545	DIRAS3:TSS	DIRAS3:TSS-DMR
chr1	68517177	68517177	cg27545611	0.574886	0.534609	0.482823	0.615418	0.616581	0.647322	0.607703	0.563124	0.584099	0.62603	0.645854	0.496943	0.597966	0.63323	0.583786	0.609773	0.599844	0.561864	0.605457	0.577517	0.630588	0.616752	chr1	68515433	68517545	DIRAS3:TSS	DIRAS3:TSS-DMR
chr1	68517205	68517205	cg16148134	0.535159	0.466978	0.376575	0.511755	0.55684	0.531682	0.51486	0.500635	0.443077	0.524066	0.547945	0.362525	0.53773	0.557645	0.552937	0.495625	0.573484	0.511517	0.542698	0.488387	0.533082	0.509486	chr1	68515433	68517545	DIRAS3:TSS	DIRAS3:TSS-DMR
chr1	68517255	68517255	cg13605615	0.454047	0.410616	0.376196	0.46313	0.477638	0.483224	0.446335	0.431474	0.414101	0.469152	0.489892	0.353259	0.486826	0.495239	0.460939	0.450339	0.491693	0.437534	0.500007	0.445798	0.498905	0.480277	chr1	68515433	68517545	DIRAS3:TSS	DIRAS3:TSS-DMR
chr1	68517273	68517273	cg10038185	0.551563	0.499508	0.391328	0.53504	0.553491	0.554142	0.544739	0.506359	0.482095	0.558722	0.571967	0.382283	0.549506	0.553961	0.540403	0.537588	0.560439	0.520582	0.517075	0.506401	0.587964	0.4891	chr1	68515433	68517545	DIRAS3:TSS	DIRAS3:TSS-DMR
chr1	68517436	68517436	cg14230016	0.587208	0.556188	0.501635	0.612699	0.636485	0.597664	0.588101	0.60482	0.570717	0.599421	0.641023	0.526796	0.56691	0.600991	0.609768	0.594065	0.610112	0.570275	0.599545	0.583563	0.613648	0.571869	chr1	68515433	68517545	DIRAS3:TSS	DIRAS3:TSS-DMR
chr1	68517454	68517454	cg01547550	0.532098	0.515354	0.456288	0.559122	0.567768	0.577031	0.537481	0.541772	0.551925	0.553572	0.570097	0.502795	0.548607	0.517033	0.54765	0.555046	0.533345	0.519532	0.561908	0.515592	0.570038	0.536002	chr1	68515433	68517545	DIRAS3:TSS	DIRAS3:TSS-DMR
chr1	68517462	68517462	cg14059179	0.47053	0.441377	0.410426	0.507892	0.53195	0.514445	0.484083	0.479223	0.509389	0.491758	0.537264	0.465077	0.454712	0.445058	0.479744	0.516653	0.481262	0.47013	0.494291	0.464822	0.501087	0.476128	chr1	68515433	68517545	DIRAS3:TSS	DIRAS3:TSS-DMR
chr10	121578129	121578129	cg26352088	0.773695	0.709056	0.654884	0.784345	0.778191	0.728725	0.702978	0.648397	0.702247	0.700692	0.779979	0.686726	0.730664	0.658739	0.714215	0.694518	0.657282	0.722152	0.672485	0.686615	0.702998	0.689294	chr10	121578046	121578727	INPP5F	INPP5F:INT2-DMR
chr10	121578137	121578137	cg02722214	0.777167	0.747029	0.681353	0.816062	0.810946	0.718238	0.752078	0.698078	0.719247	0.742005	0.792859	0.745655	0.72939	0.706447	0.774442	0.726994	0.730653	0.736569	0.712723	0.7284	0.734683	0.738929	chr10	121578046	121578727	INPP5F	INPP5F:INT2-DMR
chr10	121578384	121578384	cg20365618	0.594624	0.530884	0.484006	0.619245	0.63575	0.571057	0.552504	0.539022	0.581908	0.558431	0.612078	0.506642	0.58014	0.539998	0.590491	0.559753	0.552752	0.602066	0.561694	0.560672	0.574145	0.560498	chr10	121578046	121578727	INPP5F	INPP5F:INT2-DMR
chr10	121578561	121578561	cg02857557	0.753147	0.710295	0.596103	0.827991	0.853238	0.698281	0.728871	0.644498	0.748772	0.761625	0.734517	0.775783	0.695856	0.674034	0.791112	0.75587	0.728523	0.746419	0.724362	0.724652	0.723784	0.737346	chr10	121578046	121578727	INPP5F	INPP5F:INT2-DMR
chr10	121578625	121578625	cg01729557	0.792522	0.72033	0.628986	0.811077	0.795912	0.772479	0.742355	0.688597	0.697731	0.731538	0.777004	0.711133	0.775768	0.681054	0.77609	0.720714	0.738224	0.76178	0.727341	0.721625	0.746593	0.72931	chr10	121578046	121578727	INPP5F	INPP5F:INT2-DMR
chr10	121578639	121578639	cg25045785	0.80164	0.786834	0.724729	0.83298	0.808036	0.840101	0.764505	0.729552	0.773763	0.780977	0.798287	0.751724	0.809182	0.787042	0.800914	0.748344	0.769513	0.793869	0.797028	0.779341	0.791915	0.78293	chr10	121578046	121578727	INPP5F	INPP5F:INT2-DMR
chr11	2019079	2019079	cg11753499	0.498201	0.533282	0.455587	0.557564	0.503325	0.548348	0.51424	0.491252	0.50386	0.516933	0.542213	0.507829	0.541892	0.546462	0.480297	0.504176	0.541723	0.539467	0.5243	0.587919	0.531744	0.524086	chr11	2018812	2024740	H19/IGF2	H19/IGF2:IG-DMR
chr11	2019090	2019090	cg13210239	0.653217	0.695283	0.601903	0.655685	0.633231	0.674977	0.662123	0.63732	0.647018	0.658414	0.628529	0.617479	0.661039	0.651752	0.655778	0.694534	0.613489	0.645441	0.664071	0.647227	0.650219	0.686196	chr11	2018812	2024740	H19/IGF2	H19/IGF2:IG-DMR
chr11	2019116	2019116	cg17985533	0.544382	0.577009	0.510259	0.492581	0.492165	0.546	0.552013	0.58984	0.548311	0.584898	0.53218	0.560231	0.483503	0.573093	0.588681	0.567062	0.576709	0.53703	0.651699	0.617343	0.516505	0.525476	chr11	2018812	2024740	H19/IGF2	H19/IGF2:IG-DMR
chr11	2019129	2019129	cg15922305	0.653406	0.616946	0.570243	0.626743	0.610383	0.624334	0.621819	0.634342	0.640025	0.619014	0.648336	0.571278	0.600026	0.638145	0.625685	0.647307	0.610532	0.645183	0.649993	0.625518	0.625648	0.633721	chr11	2018812	2024740	H19/IGF2	H19/IGF2:IG-DMR
chr11	2019436	2019436	cg09701145	0.612127	0.600559	0.553463	0.610564	0.597867	0.599631	0.599317	0.585603	0.600469	0.619988	0.591647	0.637465	0.60379	0.598919	0.590868	0.587291	0.600732	0.603904	0.607464	0.603889	0.603163	0.598912	chr11	2018812	2024740	H19/IGF2	H19/IGF2:IG-DMR
chr11	2019452	2019452	cg25437674	0.468315	0.452895	0.441336	0.480699	0.504822	0.498585	0.464515	0.447358	0.454818	0.508689	0.466631	0.438136	0.491276	0.48515	0.494248	0.482389	0.479807	0.481596	0.486158	0.499596	0.474625	0.493225	chr11	2018812	2024740	H19/IGF2	H19/IGF2:IG-DMR
chr11	2019568	2019568	cg17769238	0.594484	0.53447	0.529953	0.623401	0.600933	0.616132	0.570263	0.600648	0.581472	0.612118	0.54818	0.638127	0.584176	0.56586	0.59137	0.624796	0.605901	0.616528	0.622237	0.597002	0.595149	0.604927	chr11	2018812	2024740	H19/IGF2	H19/IGF2:IG-DMR
chr11	2019587	2019587	cg04975775	0.623014	0.543683	0.511599	0.580328	0.552746	0.539593	0.596766	0.612004	0.598762	0.54918	0.601025	0.501451	0.561137	0.592943	0.604067	0.656401	0.635491	0.61316	0.607971	0.593048	0.581644	0.624353	chr11	2018812	2024740	H19/IGF2	H19/IGF2:IG-DMR
chr11	2019606	2019606	cg15886040	0.606339	0.524562	0.484042	0.551651	0.524374	0.497333	0.601299	0.553929	0.557155	0.508152	0.572943	0.517188	0.521275	0.543459	0.553294	0.614234	0.56416	0.582631	0.579621	0.576401	0.557156	0.5864	chr11	2018812	2024740	H19/IGF2	H19/IGF2:IG-DMR
chr11	2019624	2019624	cg10154633	0.585403	0.597654	0.566837	0.605327	0.598016	0.609882	0.597543	0.586079	0.56873	0.611527	0.590986	0.631681	0.576698	0.584714	0.578858	0.608063	0.599255	0.601977	0.603671	0.606796	0.599026	0.571415	chr11	2018812	2024740	H19/IGF2	H19/IGF2:IG-DMR
chr11	2019626	2019626	cg26469586	0.536512	0.55973	0.522582	0.570948	0.5686	0.565789	0.518673	0.524453	0.542535	0.58362	0.540685	0.590913	0.559915	0.542295	0.548866	0.553814	0.575129	0.565846	0.583623	0.561123	0.566103	0.583013	chr11	2018812	2024740	H19/IGF2	H19/IGF2:IG-DMR
chr11	2019655	2019655	cg24409677	0.538082	0.545127	0.516029	0.565554	0.56632	0.548929	0.533393	0.549864	0.52666	0.555557	0.539981	0.576462	0.528598	0.554284	0.535797	0.530576	0.546722	0.54674	0.551486	0.560543	0.549252	0.523565	chr11	2018812	2024740	H19/IGF2	H19/IGF2:IG-DMR
chr11	2019667	2019667	cg16303279	0.584905	0.600766	0.56758	0.590278	0.593903	0.602016	0.60493	0.590425	0.592146	0.601868	0.586155	0.627948	0.580474	0.591596	0.58196	0.607419	0.610009	0.600374	0.593242	0.613452	0.598823	0.588675	chr11	2018812	2024740	H19/IGF2	H19/IGF2:IG-DMR
chr11	2019730	2019730	cg02694715	0.585188	0.591499	0.582456	0.60329	0.591481	0.587368	0.592013	0.596114	0.588655	0.604998	0.605309	0.598642	0.582326	0.581324	0.586793	0.600909	0.597158	0.596505	0.582666	0.601822	0.593903	0.59139	chr11	2018812	2024740	H19/IGF2	H19/IGF2:IG-DMR
chr11	2019732	2019732	cg11735853	0.506028	0.527656	0.502357	0.512248	0.51026	0.51743	0.512177	0.51839	0.507187	0.522259	0.510801	0.537136	0.500757	0.507934	0.503123	0.527455	0.500739	0.522465	0.526308	0.528338	0.520901	0.505305	chr11	2018812	2024740	H19/IGF2	H19/IGF2:IG-DMR
chr11	2019736	2019736	cg01977486	0.655522	0.652003	0.636987	0.687812	0.677049	0.670353	0.647267	0.640956	0.658162	0.661864	0.668907	0.720105	0.640848	0.651923	0.641492	0.683522	0.704063	0.656254	0.692577	0.687722	0.689579	0.674878	chr11	2018812	2024740	H19/IGF2	H19/IGF2:IG-DMR
chr11	2019823	2019823	cg13581483	0.596492	0.614382	0.588322	0.608033	0.622789	0.595009	0.601109	0.609254	0.604299	0.5948	0.613239	0.606908	0.619837	0.594539	0.60907	0.607608	0.611099	0.612298	0.626144	0.616241	0.623702	0.595252	chr11	2018812	2024740	H19/IGF2	H19/IGF2:IG-DMR
chr11	2019859	2019859	cg04088212	0.543209	0.543279	0.500974	0.56607	0.553952	0.549625	0.537931	0.533424	0.540575	0.564875	0.539454	0.585504	0.529282	0.550394	0.554649	0.550015	0.581936	0.566212	0.549337	0.599916	0.56139	0.541451	chr11	2018812	2024740	H19/IGF2	H19/IGF2:IG-DMR
chr11	2019862	2019862	cg01539474	0.62935	0.643515	0.570844	0.706207	0.667925	0.67022	0.650542	0.640525	0.654656	0.684586	0.637173	0.703107	0.629756	0.669332	0.658052	0.643361	0.666512	0.661281	0.66133	0.662046	0.68225	0.662234	chr11	2018812	2024740	H19/IGF2	H19/IGF2:IG-DMR
chr11	2019930	2019930	cg18362496	0.496784	0.605371	0.567255	0.596383	0.613387	0.598448	0.509803	0.533149	0.546055	0.587785	0.567498	0.626871	0.580244	0.532667	0.572202	0.530595	0.581217	0.55684	0.564061	0.632321	0.629385	0.542088	chr11	2018812	2024740	H19/IGF2	H19/IGF2:IG-DMR
chr11	2019943	2019943	cg24605090	0.594795	0.691266	0.617202	0.662145	0.657368	0.687915	0.558394	0.625687	0.629071	0.67639	0.663968	0.645297	0.681975	0.580213	0.614266	0.652303	0.617677	0.630576	0.633859	0.725185	0.705283	0.606074	chr11	2018812	2024740	H19/IGF2	H19/IGF2:IG-DMR
chr11	2020101	2020101	cg16675558	0.799546	0.868293	0.796297	0.899889	0.888238	0.848275	0.813478	0.779013	0.831219	0.860445	0.873034	0.90043	0.843688	0.749635	0.817347	0.861549	0.835489	0.818013	0.841135	0.897643	0.894834	0.812253	chr11	2018812	2024740	H19/IGF2	H19/IGF2:IG-DMR
chr11	2020104	2020104	cg03996735	0.696841	0.816606	0.73654	0.830649	0.839603	0.766083	0.747749	0.743581	0.778873	0.772693	0.796382	0.838888	0.790042	0.690088	0.748816	0.789273	0.763964	0.747741	0.762889	0.85369	0.829884	0.730662	chr11	2018812	2024740	H19/IGF2	H19/IGF2:IG-DMR
chr11	2020118	2020118	cg18104242	0.75445	0.869872	0.781676	0.894996	0.878249	0.831488	0.750109	0.762179	0.807692	0.872848	0.856713	0.859855	0.844568	0.710679	0.770228	0.821014	0.784194	0.722033	0.751747	0.892427	0.86497	0.785437	chr11	2018812	2024740	H19/IGF2	H19/IGF2:IG-DMR
chr11	2020129	2020129	cg27300742	0.54891	0.671649	0.550209	0.714375	0.676408	0.623401	0.595543	0.606453	0.605848	0.639009	0.611079	0.726107	0.635467	0.567845	0.580571	0.641975	0.589108	0.614345	0.626484	0.736811	0.740091	0.607465	chr11	2018812	2024740	H19/IGF2	H19/IGF2:IG-DMR
chr11	2020279	2020279	cg25281616	0.593444	0.657164	0.566396	0.697241	0.688404	0.64647	0.598991	0.613925	0.642255	0.641668	0.675875	0.686223	0.661001	0.573202	0.606623	0.633374	0.631637	0.615617	0.643639	0.701043	0.696495	0.613579	chr11	2018812	2024740	H19/IGF2	H19/IGF2:IG-DMR
chr11	2020286	2020286	cg01895612	0.508947	0.596829	0.519214	0.612127	0.617708	0.539391	0.517125	0.520045	0.542774	0.557764	0.615209	0.613017	0.542889	0.499989	0.5272	0.538319	0.541541	0.547972	0.574869	0.598893	0.617559	0.524116	chr11	2018812	2024740	H19/IGF2	H19/IGF2:IG-DMR
chr11	2020296	2020296	cg23476401	0.572606	0.688352	0.562821	0.665597	0.690296	0.658835	0.573388	0.603008	0.661878	0.621284	0.648605	0.709896	0.647216	0.552901	0.591958	0.62935	0.62685	0.606701	0.644041	0.694421	0.67554	0.624201	chr11	2018812	2024740	H19/IGF2	H19/IGF2:IG-DMR
chr11	2020314	2020314	cg00237904	0.507581	0.629331	0.454124	0.61292	0.609058	0.590252	0.50831	0.531563	0.598606	0.591417	0.56359	0.6154	0.583547	0.51297	0.581879	0.576542	0.584957	0.519026	0.579424	0.662928	0.651617	0.535205	chr11	2018812	2024740	H19/IGF2	H19/IGF2:IG-DMR
chr11	2020417	2020417	cg25821896	0.55412	0.598597	0.546876	0.607854	0.604041	0.618462	0.552656	0.557911	0.592834	0.595832	0.602557	0.624506	0.579461	0.566567	0.573388	0.553594	0.575766	0.572011	0.627822	0.617373	0.596593	0.579483	chr11	2018812	2024740	H19/IGF2	H19/IGF2:IG-DMR
chr11	2020537	2020537	cg18454954	0.517021	0.504971	0.482509	0.530832	0.543138	0.552945	0.521931	0.527538	0.5193	0.528746	0.559514	0.480796	0.543723	0.533131	0.528733	0.533391	0.553761	0.529644	0.58285	0.555131	0.54654	0.529746	chr11	2018812	2024740	H19/IGF2	H19/IGF2:IG-DMR
chr11	2020549	2020549	cg25579157	0.554183	0.562483	0.523941	0.545321	0.565588	0.556973	0.538833	0.56846	0.559828	0.556429	0.565366	0.533751	0.540904	0.551205	0.555357	0.579079	0.56089	0.556861	0.562292	0.561033	0.547668	0.539257	chr11	2018812	2024740	H19/IGF2	H19/IGF2:IG-DMR
chr11	2020556	2020556	cg02886509	0.529134	0.591476	0.52753	0.574061	0.597425	0.551909	0.51455	0.560564	0.613941	0.549077	0.624837	0.549041	0.568941	0.515022	0.558443	0.571826	0.531815	0.5405	0.569576	0.590969	0.626532	0.525224	chr11	2018812	2024740	H19/IGF2	H19/IGF2:IG-DMR
chr11	2020560	2020560	cg02657360	0.486013	0.55991	0.503206	0.550003	0.560617	0.540709	0.469168	0.525912	0.590047	0.532089	0.600771	0.581629	0.533002	0.477945	0.51913	0.531376	0.536803	0.513867	0.599623	0.578884	0.622462	0.504842	chr11	2018812	2024740	H19/IGF2	H19/IGF2:IG-DMR
chr11	2022324	2022324	cg16574793	0.536334	0.523684	0.50455	0.551569	0.574134	0.585761	0.560242	0.546455	0.529498	0.570762	0.567728	0.549191	0.571814	0.547538	0.536158	0.558974	0.574066	0.582602	0.586252	0.551599	0.59586	0.58303	chr11	2018812	2024740	H19/IGF2	H19/IGF2:IG-DMR
chr11	2022386	2022386	cg09452478	0.475154	0.482269	0.433315	0.491055	0.488875	0.493841	0.464278	0.472934	0.463306	0.490374	0.475833	0.510372	0.466302	0.470012	0.492557	0.469528	0.511013	0.480841	0.50842	0.503519	0.497795	0.46905	chr11	2018812	2024740	H19/IGF2	H19/IGF2:IG-DMR
chr11	2022748	2022748	cg06658831	0.490134	0.567398	0.507917	0.53341	0.584982	0.520503	0.546384	0.522674	0.522069	0.540711	0.566759	0.572143	0.550271	0.498293	0.543389	0.528912	0.581521	0.532742	0.568777	0.578892	0.601533	0.542952	chr11	2018812	2024740	H19/IGF2	H19/IGF2:IG-DMR
chr11	2023865	2023865	cg20891060	0.687675	0.722252	0.644416	0.691387	0.698309	0.703738	0.671478	0.693225	0.715448	0.722883	0.695126	0.694938	0.665138	0.669096	0.710984	0.724175	0.699294	0.656296	0.695123	0.697836	0.713023	0.716786	chr11	2018812	2024740	H19/IGF2	H19/IGF2:IG-DMR
chr11	2153991	2153991	cg02807948	0.440892	0.394523	0.47663	0.449631	0.448697	0.453368	0.465252	0.494584	0.465481	0.480784	0.464148	0.406409	0.482899	0.50902	0.504934	0.425369	0.450673	0.501255	0.486759	0.494394	0.511834	0.484763	chr11	2153991	2155112	IGF2:ex9	IGF2:EX9-sDMR
chr11	2154074	2154074	cg12528452	0.674389	0.645475	0.605072	0.605337	0.605899	0.632008	0.732656	0.608584	0.647123	0.618894	0.631597	0.536273	0.655004	0.727256	0.66041	0.608309	0.570406	0.638543	0.66658	0.67537	0.585753	0.689082	chr11	2153991	2155112	IGF2:ex9	IGF2:EX9-sDMR
chr11	2154113	2154113	cg13165070	0.318419	0.357595	0.309596	0.284309	0.290012	0.303651	0.298509	0.343686	0.324795	0.329164	0.3259	0.305263	0.295661	0.391969	0.308041	0.287332	0.345436	0.321694	0.282616	0.355393	0.314134	0.348689	chr11	2153991	2155112	IGF2:ex9	IGF2:EX9-sDMR
chr11	2154132	2154132	cg11717189	0.372077	0.427578	0.406466	0.31466	0.356708	0.365691	0.406601	0.436854	0.44485	0.434244	0.407695	0.359653	0.410059	0.51444	0.379321	0.426429	0.460287	0.426773	0.410561	0.472294	0.440805	0.485264	chr11	2153991	2155112	IGF2:ex9	IGF2:EX9-sDMR
chr11	2154255	2154255	cg07096953	0.32494	0.362345	0.293294	0.281633	0.386901	0.313572	0.325624	0.367052	0.359641	0.315533	0.316855	0.273971	0.353264	0.437772	0.353923	0.299176	0.363134	0.361679	0.306081	0.382535	0.345641	0.364109	chr11	2153991	2155112	IGF2:ex9	IGF2:EX9-sDMR
chr11	2154386	2154386	cg02613624	0.683762	0.647261	0.681253	0.721807	0.709628	0.693097	0.755192	0.692446	0.709128	0.723011	0.681721	0.657098	0.720004	0.783594	0.735458	0.662784	0.742794	0.683108	0.688118	0.743484	0.748575	0.730222	chr11	2153991	2155112	IGF2:ex9	IGF2:EX9-sDMR
chr11	2154432	2154432	cg22956483	0.28553	0.280635	0.229852	0.295624	0.296606	0.312234	0.276118	0.316793	0.282919	0.324221	0.262355	0.271339	0.274204	0.342018	0.312045	0.289474	0.321897	0.299411	0.30034	0.299346	0.320086	0.314697	chr11	2153991	2155112	IGF2:ex9	IGF2:EX9-sDMR
chr11	2154638	2154638	cg26401390	0.478075	0.486062	0.480223	0.536524	0.515678	0.543527	0.515021	0.485975	0.530823	0.523519	0.469436	0.51383	0.514456	0.548974	0.575392	0.499919	0.564275	0.525324	0.55087	0.540872	0.554449	0.5523	chr11	2153991	2155112	IGF2:ex9	IGF2:EX9-sDMR
chr11	2154934	2154934	cg05384664	0.654775	0.663112	0.595045	0.651161	0.668119	0.704814	0.663647	0.650694	0.686529	0.680676	0.61622	0.646545	0.675528	0.670649	0.704819	0.678169	0.672176	0.68869	0.691169	0.670632	0.680978	0.664686	chr11	2153991	2155112	IGF2:ex9	IGF2:EX9-sDMR
chr11	2154952	2154952	cg00570518	0.638472	0.696644	0.649892	0.63892	0.68804	0.695993	0.631297	0.615041	0.66802	0.662128	0.613416	0.641713	0.665041	0.677158	0.717769	0.691992	0.662199	0.689704	0.696107	0.673637	0.713851	0.674469	chr11	2153991	2155112	IGF2:ex9	IGF2:EX9-sDMR
chr11	2168625	2168625	cg19642877	0.510662	0.508169	0.470995	0.531137	0.522602	0.548909	0.51119	0.513953	0.54694	0.575657	0.531221	0.568993	0.529714	0.498558	0.499082	0.560833	0.55667	0.527891	0.559428	0.549347	0.571753	0.56331	chr11	2168333	2169768	IGF2:TSS	IGF2:ALT-TSS-DMR
chr11	2169138	2169138	cg20622142	0.433515	0.453844	0.412353	0.399218	0.432359	0.433606	0.395827	0.415481	0.382207	0.426607	0.378089	0.420921	0.427548	0.449295	0.42331	0.444629	0.434584	0.407695	0.453854	0.436507	0.440787	0.459843	chr11	2168333	2169768	IGF2:TSS	IGF2:ALT-TSS-DMR
chr11	2720229	2720229	cg27119222	0.573963	0.14105	0.353689	0.598698	0.0987307	0.686607	0.483688	0.174897	0.663589	0.620912	0.519988	0.561267	0.454691	0.535825	0.444496	0.510625	0.673786	0.625018	0.642109	0.600442	0.666662	0.605904	chr11	2719948	2722259	KCNQ1OT1	KCNQ1OT1:TSS-DMR
chr11	2720463	2720463	cg00000924	0.570653	0.27283	0.343652	0.575081	0.199143	0.567245	0.453813	0.239885	0.572504	0.58223	0.561964	0.522109	0.472467	0.483174	0.442169	0.460919	0.589573	0.575328	0.584051	0.553052	0.595779	0.571915	chr11	2719948	2722259	KCNQ1OT1	KCNQ1OT1:TSS-DMR
chr11	2720810	2720810	cg11297256	0.300015	0.15179	0.154135	0.244438	0.100801	0.296944	0.259473	0.107002	0.29963	0.308122	0.212155	0.22813	0.293809	0.254138	0.258636	0.273106	0.340689	0.289866	0.29254	0.309061	0.267659	0.286124	chr11	2719948	2722259	KCNQ1OT1	KCNQ1OT1:TSS-DMR
chr11	2721243	2721243	cg12077660	0.520335	0.424492	0.448775	0.507978	0.34009	0.536279	0.498959	0.401506	0.517044	0.526513	0.497212	0.470511	0.52828	0.46555	0.511688	0.466886	0.514591	0.509037	0.508227	0.512425	0.516523	0.509106	chr11	2719948	2722259	KCNQ1OT1	KCNQ1OT1:TSS-DMR
chr11	2721248	2721248	cg03401726	0.563516	0.447032	0.464166	0.550745	0.370658	0.551851	0.530971	0.420167	0.544781	0.576932	0.548622	0.571812	0.506577	0.494926	0.506556	0.534379	0.534191	0.555724	0.55608	0.572383	0.56295	0.546675	chr11	2719948	2722259	KCNQ1OT1	KCNQ1OT1:TSS-DMR
chr11	2721336	2721336	cg16739686	0.508161	0.263056	0.331543	0.504199	0.172201	0.499015	0.423224	0.227559	0.501988	0.518573	0.43011	0.460178	0.425229	0.391958	0.444642	0.463379	0.513439	0.510968	0.472348	0.492692	0.509162	0.505162	chr11	2719948	2722259	KCNQ1OT1	KCNQ1OT1:TSS-DMR
chr11	2721351	2721351	cg08359167	0.517682	0.43983	0.44447	0.522292	0.359263	0.521489	0.50728	0.413986	0.528837	0.534276	0.502007	0.543986	0.477467	0.51783	0.476995	0.472424	0.528166	0.520929	0.512737	0.53861	0.521469	0.517822	chr11	2719948	2722259	KCNQ1OT1	KCNQ1OT1:TSS-DMR
chr11	2721366	2721366	cg08446215	0.602749	0.328245	0.419713	0.605712	0.228069	0.587064	0.546138	0.272406	0.582055	0.602658	0.511891	0.601002	0.520819	0.484534	0.518933	0.529856	0.60936	0.597763	0.589377	0.603833	0.583794	0.564993	chr11	2719948	2722259	KCNQ1OT1	KCNQ1OT1:TSS-DMR
chr11	2721383	2721383	cg26104781	0.646978	0.391326	0.446915	0.621462	0.234303	0.563874	0.548685	0.307997	0.57728	0.628031	0.610669	0.615424	0.533482	0.497105	0.524931	0.551572	0.619097	0.625878	0.632476	0.631481	0.62665	0.617136	chr11	2719948	2722259	KCNQ1OT1	KCNQ1OT1:TSS-DMR
chr11	2721409	2721409	cg02219360	0.466116	0.364359	0.428169	0.517677	0.182213	0.510841	0.423108	0.279954	0.490851	0.609487	0.427709	0.430391	0.440679	0.416176	0.578985	0.482031	0.518719	0.508531	0.500233	0.509282	0.52117	0.499458	chr11	2719948	2722259	KCNQ1OT1	KCNQ1OT1:TSS-DMR
chr11	2721480	2721480	cg07595203	0.499347	0.320298	0.364451	0.526772	0.233099	0.541932	0.464177	0.281797	0.487024	0.515476	0.476734	0.443895	0.469754	0.414827	0.421206	0.510401	0.511191	0.512537	0.51617	0.525946	0.497921	0.480483	chr11	2719948	2722259	KCNQ1OT1	KCNQ1OT1:TSS-DMR
chr11	2721591	2721591	cg09518720	0.603273	0.46333	0.517476	0.619668	0.375715	0.590618	0.564461	0.457242	0.579005	0.612334	0.557083	0.634761	0.529929	0.538126	0.529826	0.572324	0.592661	0.599458	0.535247	0.615772	0.601458	0.5698	chr11	2719948	2722259	KCNQ1OT1	KCNQ1OT1:TSS-DMR
chr11	2721610	2721610	cg14958441	0.529835	0.377316	0.412575	0.537439	0.315031	0.570714	0.471536	0.365555	0.509565	0.547593	0.536667	0.512698	0.501279	0.481116	0.428659	0.486688	0.546916	0.527252	0.528518	0.514433	0.536931	0.517556	chr11	2719948	2722259	KCNQ1OT1	KCNQ1OT1:TSS-DMR
chr11	2721619	2721619	cg27323091	0.634805	0.5113	0.536264	0.58709	0.415266	0.640229	0.572295	0.46825	0.574521	0.607482	0.530636	0.537888	0.528475	0.539873	0.520764	0.83769	0.60852	0.613195	0.604657	0.656318	0.596573	0.605029	chr11	2719948	2722259	KCNQ1OT1	KCNQ1OT1:TSS-DMR
chr11	2721632	2721632	cg01873334	0.700271	0.552451	0.612475	0.738665	0.496478	0.711596	0.674415	0.547923	0.719771	0.738243	0.658723	0.678554	0.713742	0.612156	0.692754	0.753057	0.683045	0.743719	0.709612	0.723058	0.715975	0.742736	chr11	2719948	2722259	KCNQ1OT1	KCNQ1OT1:TSS-DMR
chr11	2721799	2721799	cg05816130	0.559328	0.355844	0.386037	0.56084	0.265245	0.58688	0.479562	0.329016	0.520209	0.596523	0.539383	0.506943	0.554481	0.480619	0.481619	0.519285	0.600738	0.564049	0.599583	0.587898	0.593203	0.569894	chr11	2719948	2722259	KCNQ1OT1	KCNQ1OT1:TSS-DMR
chr11	2721866	2721866	cg05740879	0.593932	0.360147	0.448595	0.650085	0.286144	0.647361	0.540682	0.337991	0.579543	0.691199	0.566504	0.618728	0.590857	0.546224	0.556691	0.528724	0.634592	0.622317	0.63415	0.655719	0.651808	0.58588	chr11	2719948	2722259	KCNQ1OT1	KCNQ1OT1:TSS-DMR
chr11	2721952	2721952	cg01893176	0.5317	0.28898	0.401997	0.55339	0.221951	0.56121	0.428863	0.263482	0.526485	0.568321	0.499492	0.560469	0.484831	0.474004	0.438324	0.472046	0.556179	0.584572	0.572364	0.569046	0.561127	0.529242	chr11	2719948	2722259	KCNQ1OT1	KCNQ1OT1:TSS-DMR
chr11	2722062	2722062	cg11666921	0.430168	0.25011	0.257476	0.445436	0.176529	0.467389	0.382133	0.206473	0.441753	0.476179	0.416889	0.426537	0.399931	0.379933	0.373884	0.392155	0.495568	0.467561	0.457225	0.456467	0.472908	0.445166	chr11	2719948	2722259	KCNQ1OT1	KCNQ1OT1:TSS-DMR
chr11	2722073	2722073	cg26094482	0.412485	0.218486	0.253491	0.433513	0.11644	0.423917	0.356005	0.168969	0.414341	0.421834	0.384451	0.333854	0.361721	0.333987	0.387138	0.393679	0.471771	0.435456	0.435161	0.454258	0.441651	0.419551	chr11	2719948	2722259	KCNQ1OT1	KCNQ1OT1:TSS-DMR
chr11	2722082	2722082	cg03422070	0.58485	0.27682	0.333199	0.615893	0.130095	0.647318	0.468505	0.236512	0.611235	0.629919	0.479964	0.582229	0.568036	0.511955	0.521477	0.45048	0.665712	0.627854	0.622469	0.654946	0.620181	0.597256	chr11	2719948	2722259	KCNQ1OT1	KCNQ1OT1:TSS-DMR
chr11	2722084	2722084	cg15651941	0.454916	0.217086	0.221777	0.534344	0.115011	0.537576	0.292242	0.133629	0.506114	0.539998	0.354521	0.41616	0.429142	0.40832	0.435116	0.431698	0.56805	0.504123	0.530433	0.529137	0.537399	0.508004	chr11	2719948	2722259	KCNQ1OT1	KCNQ1OT1:TSS-DMR
chr11	2722086	2722086	cg25306939	0.502599	0.181971	0.237203	0.560106	0.0676086	0.555615	0.338489	0.0524775	0.522168	0.552153	0.375173	0.404708	0.389794	0.378423	0.45599	0.448163	0.588926	0.560846	0.573053	0.531701	0.470561	0.504653	chr11	2719948	2722259	KCNQ1OT1	KCNQ1OT1:TSS-DMR
chr11	2722195	2722195	cg02798157	0.46792	0.272937	0.321494	0.438255	0.189981	0.511968	0.333529	0.241448	0.479842	0.501934	0.417267	0.432491	0.443864	0.404484	0.400865	0.430807	0.524016	0.481693	0.538521	0.498626	0.50208	0.467412	chr11	2719948	2722259	KCNQ1OT1	KCNQ1OT1:TSS-DMR
chr13	48892551	48892551	cg27182551	0.726677	0.569621	0.61729	0.743914	0.826326	0.806385	0.726412	0.62288	0.740504	0.758502	0.74231	0.788865	0.660127	0.650921	0.724074	0.777526	0.721138	0.80955	0.715242	0.73291	0.733591	0.751608	chr13	48892341	48895763	RB1	RB1:INT2-DMR
chr13	48893174	48893174	cg13431205	0.48305	0.275817	0.405149	0.551482	0.515558	0.543793	0.491663	0.466306	0.460102	0.516658	0.485446	0.487219	0.454803	0.47495	0.482342	0.487854	0.490113	0.521217	0.503186	0.476463	0.508594	0.519127	chr13	48892341	48895763	RB1	RB1:INT2-DMR
chr13	48893376	48893376	cg03085377	0.424518	0.240072	0.333018	0.470278	0.452885	0.452343	0.454818	0.411058	0.439495	0.450187	0.438173	0.409589	0.359702	0.464251	0.382288	0.46676	0.459184	0.456205	0.434794	0.446959	0.460787	0.422004	chr13	48892341	48895763	RB1	RB1:INT2-DMR
chr13	48893727	48893727	cg18481241	0.47825	0.266382	0.390845	0.488441	0.467086	0.485399	0.454248	0.479749	0.492288	0.479792	0.414632	0.466942	0.458854	0.444286	0.445329	0.479117	0.491193	0.453093	0.511701	0.487958	0.478383	0.471894	chr13	48892341	48895763	RB1	RB1:INT2-DMR
chr13	48894214	48894214	cg25676335	0.682292	0.489446	0.599788	0.731896	0.680126	0.658456	0.725616	0.654887	0.680667	0.690334	0.714798	0.729861	0.670053	0.643654	0.608032	0.679434	0.737567	0.694325	0.656763	0.682158	0.699899	0.69046	chr13	48892341	48895763	RB1	RB1:INT2-DMR
chr13	48894382	48894382	cg00059930	0.531117	0.391756	0.473396	0.524151	0.510771	0.506817	0.547351	0.512585	0.483064	0.4992	0.5056	0.478134	0.502728	0.496384	0.525203	0.529064	0.523072	0.502083	0.551815	0.512718	0.521326	0.547643	chr13	48892341	48895763	RB1	RB1:INT2-DMR
chr13	48895241	48895241	cg26740195	0.518352	0.346815	0.457045	0.525095	0.489646	0.498944	0.544963	0.525662	0.485577	0.506322	0.488384	0.476949	0.50419	0.509544	0.483254	0.509293	0.498423	0.50713	0.533032	0.510305	0.537334	0.537146	chr13	48892341	48895763	RB1	RB1:INT2-DMR
chr13	48895318	48895318	cg27026713	0.566414	0.430888	0.565822	0.62455	0.570579	0.593876	0.660571	0.602386	0.560551	0.5628	0.603582	0.600532	0.59248	0.543378	0.577936	0.593514	0.604947	0.568023	0.625908	0.598059	0.578178	0.575364	chr13	48892341	48895763	RB1	RB1:INT2-DMR
chr14	101290556	101290556	cg00764369	0.693566	0.728221	0.610539	0.714851	0.757909	0.700144	0.722036	0.706266	0.697559	0.709735	0.705704	0.774257	0.694651	0.713108	0.663578	0.717638	0.708041	0.711075	0.743374	0.725909	0.711561	0.713541	chr14	101290524	101293978	MEG3	MEG3:TSS-sDMR
chr14	101290717	101290717	cg10515315	0.480072	0.486322	0.380576	0.501371	0.499705	0.523247	0.484716	0.485791	0.47775	0.500531	0.435528	0.466017	0.513059	0.508527	0.495424	0.502337	0.516287	0.506519	0.511934	0.499157	0.518313	0.505664	chr14	101290524	101293978	MEG3	MEG3:TSS-sDMR
chr14	101290867	101290867	cg15991553	0.519043	0.557337	0.386402	0.549427	0.593515	0.578579	0.531806	0.541148	0.517572	0.566102	0.496597	0.62079	0.541346	0.530535	0.526511	0.551974	0.578212	0.558854	0.596289	0.550519	0.588729	0.549061	chr14	101290524	101293978	MEG3	MEG3:TSS-sDMR
chr14	101291068	101291068	cg23870378	0.521413	0.536974	0.330404	0.571697	0.5637	0.534545	0.506611	0.512168	0.52193	0.544186	0.530266	0.592768	0.489138	0.497667	0.499337	0.544617	0.557845	0.563568	0.567694	0.539166	0.564637	0.538452	chr14	101290524	101293978	MEG3	MEG3:TSS-sDMR
chr14	101291100	101291100	cg14034270	0.729015	0.772375	0.579084	0.765529	0.785269	0.740741	0.757675	0.72045	0.748784	0.786869	0.758168	0.796034	0.713942	0.749829	0.706084	0.7549	0.731293	0.764237	0.76647	0.745083	0.801174	0.750071	chr14	101290524	101293978	MEG3	MEG3:TSS-sDMR
chr14	101291136	101291136	cg16567044	0.442015	0.486892	0.393674	0.451746	0.459585	0.475162	0.438349	0.443859	0.457638	0.464035	0.449695	0.466959	0.474191	0.453619	0.410636	0.503133	0.480134	0.444284	0.50356	0.492156	0.484261	0.497379	chr14	101290524	101293978	MEG3	MEG3:TSS-sDMR
chr14	101291180	101291180	cg10540302	0.532227	0.549975	0.441671	0.526276	0.564495	0.540339	0.503793	0.539514	0.550409	0.556882	0.542798	0.533221	0.53293	0.58065	0.491649	0.566199	0.543803	0.563528	0.605879	0.570756	0.577059	0.575842	chr14	101290524	101293978	MEG3	MEG3:TSS-sDMR
chr14	101291288	101291288	cg02313552	0.518888	0.518573	0.470773	0.549349	0.598898	0.528724	0.568161	0.569015	0.568233	0.533673	0.549542	0.494239	0.538825	0.547653	0.57111	0.583945	0.569753	0.571523	0.550416	0.521137	0.574672	0.518927	chr14	101290524	101293978	MEG3	MEG3:TSS-sDMR
chr14	101291410	101291410	cg02982753	0.521189	0.522381	0.346685	0.50901	0.540839	0.554366	0.499252	0.527941	0.544437	0.535236	0.517574	0.53724	0.549596	0.47451	0.489725	0.535096	0.551973	0.554026	0.551974	0.555704	0.538785	0.526985	chr14	101290524	101293978	MEG3	MEG3:TSS-sDMR
chr14	101291440	101291440	cg02888166	0.633936	0.654595	0.54315	0.652835	0.640969	0.635692	0.624948	0.619909	0.665194	0.647294	0.659659	0.656554	0.619246	0.630297	0.596599	0.650667	0.631414	0.636403	0.635126	0.646349	0.641458	0.639274	chr14	101290524	101293978	MEG3	MEG3:TSS-sDMR
chr14	101291459	101291459	cg24089209	0.574798	0.561807	0.442584	0.611411	0.595435	0.607758	0.566663	0.555078	0.607375	0.602497	0.574811	0.599635	0.550926	0.56317	0.577116	0.604343	0.591744	0.583837	0.624859	0.610338	0.594834	0.56733	chr14	101290524	101293978	MEG3	MEG3:TSS-sDMR
chr14	101291469	101291469	cg16738180	0.578094	0.608484	0.494126	0.598302	0.637696	0.617332	0.565851	0.581966	0.632653	0.621328	0.621637	0.58552	0.617383	0.611003	0.54455	0.627883	0.596336	0.603361	0.630391	0.640659	0.648739	0.618396	chr14	101290524	101293978	MEG3	MEG3:TSS-sDMR
chr14	101291500	101291500	cg19643803	0.574265	0.573547	0.4011	0.596478	0.594904	0.601404	0.57189	0.544108	0.570117	0.615953	0.579904	0.616783	0.563621	0.55054	0.53966	0.586833	0.583173	0.56834	0.620756	0.591864	0.593759	0.57261	chr14	101290524	101293978	MEG3	MEG3:TSS-sDMR
chr14	101291602	101291602	cg10065153	0.55236	0.547925	0.364667	0.574492	0.623606	0.599889	0.577115	0.553905	0.532045	0.554047	0.614126	0.575388	0.560649	0.524732	0.4781	0.548631	0.579146	0.530097	0.558873	0.57714	0.582694	0.51004	chr14	101290524	101293978	MEG3	MEG3:TSS-sDMR
chr14	101291687	101291687	cg09280976	0.649877	0.625276	0.530911	0.649679	0.701238	0.662029	0.643469	0.62972	0.671378	0.671458	0.616004	0.705907	0.657804	0.639403	0.648367	0.65936	0.621381	0.670622	0.719464	0.673489	0.690519	0.671446	chr14	101290524	101293978	MEG3	MEG3:TSS-sDMR
chr14	101291829	101291829	cg22940816	0.495225	0.493969	0.402138	0.521342	0.517842	0.520074	0.48985	0.500513	0.51082	0.535607	0.50862	0.479725	0.525212	0.505643	0.503804	0.514776	0.538171	0.510719	0.537007	0.535202	0.537948	0.539719	chr14	101290524	101293978	MEG3	MEG3:TSS-sDMR
chr14	101291856	101291856	cg14070323	0.665769	0.648468	0.507159	0.636762	0.663105	0.641031	0.631781	0.626763	0.642826	0.67462	0.652672	0.693701	0.60406	0.615391	0.633013	0.637218	0.64262	0.649368	0.649406	0.651604	0.651364	0.623951	chr14	101290524	101293978	MEG3	MEG3:TSS-sDMR
chr14	101291891	101291891	cg14119337	0.471805	0.483326	0.322814	0.468688	0.495699	0.476799	0.46349	0.479626	0.461104	0.49371	0.482487	0.46676	0.464565	0.459411	0.456016	0.452337	0.466348	0.495648	0.468072	0.47364	0.485526	0.443059	chr14	101290524	101293978	MEG3	MEG3:TSS-sDMR
chr14	101291933	101291933	cg20952167	0.509055	0.500518	0.377052	0.487056	0.486172	0.499448	0.494867	0.515556	0.503645	0.504281	0.439067	0.505361	0.499739	0.487309	0.498671	0.500981	0.487926	0.482868	0.517626	0.499894	0.513502	0.484024	chr14	101290524	101293978	MEG3	MEG3:TSS-sDMR
chr14	101291997	101291997	cg12967319	0.51745	0.515219	0.36657	0.53246	0.54293	0.537784	0.50899	0.510812	0.510303	0.526979	0.49879	0.513125	0.494932	0.530249	0.511665	0.526432	0.540335	0.520189	0.556678	0.558654	0.534987	0.532541	chr14	101290524	101293978	MEG3	MEG3:TSS-sDMR
chr14	101292128	101292128	cg04304932	0.6282	0.622893	0.53	0.655535	0.648134	0.636624	0.613304	0.622727	0.624928	0.665927	0.610572	0.659585	0.625993	0.582675	0.650423	0.643408	0.633618	0.63515	0.63653	0.628149	0.626169	0.625333	chr14	101290524	101293978	MEG3	MEG3:TSS-sDMR
chr14	101292149	101292149	cg04576764	0.648538	0.628951	0.51899	0.629452	0.647105	0.631211	0.599996	0.622191	0.61889	0.656991	0.624097	0.664748	0.629427	0.595402	0.608233	0.634372	0.629015	0.646699	0.634111	0.633759	0.622969	0.639228	chr14	101290524	101293978	MEG3	MEG3:TSS-sDMR
chr14	101292306	101292306	cg25836301	0.573729	0.538002	0.384444	0.603596	0.602036	0.577439	0.537091	0.586497	0.545475	0.611547	0.517948	0.632371	0.597117	0.575585	0.523223	0.562005	0.588124	0.5864	0.602466	0.604941	0.600274	0.603288	chr14	101290524	101293978	MEG3	MEG3:TSS-sDMR
chr14	101292392	101292392	cg09926418	0.580771	0.587287	0.431248	0.627109	0.628782	0.597596	0.570068	0.59603	0.565506	0.618861	0.589081	0.665155	0.551496	0.572502	0.552169	0.591496	0.610962	0.609306	0.620648	0.60139	0.589571	0.615681	chr14	101290524	101293978	MEG3	MEG3:TSS-sDMR
chr14	101292419	101292419	cg14759154	0.611815	0.609645	0.469661	0.642776	0.643073	0.656176	0.601232	0.614158	0.618842	0.671442	0.641276	0.698622	0.58377	0.582703	0.592906	0.643089	0.673247	0.614774	0.682583	0.653138	0.626709	0.620724	chr14	101290524	101293978	MEG3	MEG3:TSS-sDMR
chr14	101292643	101292643	cg23176399	0.568937	0.557383	0.424128	0.574546	0.591179	0.603673	0.555994	0.57686	0.538086	0.583933	0.581306	0.63138	0.569026	0.571273	0.522613	0.538343	0.614879	0.579466	0.637301	0.591017	0.582766	0.591476	chr14	101290524	101293978	MEG3	MEG3:TSS-sDMR
chr14	101292680	101292680	cg05711886	0.579394	0.589653	0.441878	0.587508	0.594946	0.5817	0.606122	0.575948	0.592995	0.608728	0.598771	0.601125	0.605209	0.54369	0.578844	0.558643	0.593183	0.586002	0.571649	0.590318	0.605308	0.592018	chr14	101290524	101293978	MEG3	MEG3:TSS-sDMR
chr14	101292872	101292872	cg15419911	0.635595	0.626281	0.51212	0.626778	0.626525	0.611631	0.618358	0.624814	0.631349	0.630244	0.63932	0.666004	0.613025	0.622489	0.585672	0.603772	0.633095	0.60304	0.647065	0.636983	0.634256	0.624442	chr14	101290524	101293978	MEG3	MEG3:TSS-sDMR
chr14	101292967	101292967	cg14245102	0.468117	0.50305	0.29111	0.508227	0.538061	0.540173	0.499596	0.501858	0.481368	0.495709	0.530525	0.491262	0.464139	0.455708	0.452178	0.537867	0.517992	0.51625	0.517937	0.481157	0.478813	0.564875	chr14	101290524	101293978	MEG3	MEG3:TSS-sDMR
chr14	101293090	101293090	cg15373285	0.492594	0.51445	0.3663	0.53876	0.51845	0.519349	0.510581	0.507579	0.509002	0.544449	0.487228	0.519405	0.528614	0.526026	0.478496	0.494224	0.526238	0.5074	0.529224	0.543183	0.521791	0.527342	chr14	101290524	101293978	MEG3	MEG3:TSS-sDMR
chr14	101293450	101293450	cg14123427	0.466871	0.462983	0.402245	0.518895	0.488748	0.486126	0.490505	0.493072	0.470755	0.505971	0.489883	0.464341	0.495792	0.479662	0.481099	0.475246	0.472051	0.489104	0.501467	0.493409	0.499675	0.500589	chr14	101290524	101293978	MEG3	MEG3:TSS-sDMR
chr14	101293635	101293635	cg00743158	0.698978	0.657306	0.418648	0.704192	0.650263	0.660594	0.646802	0.650066	0.6522	0.707383	0.643542	0.761799	0.65312	0.643024	0.588886	0.646387	0.695925	0.689709	0.677196	0.648664	0.727609	0.669416	chr14	101290524	101293978	MEG3	MEG3:TSS-sDMR
chr14	101293645	101293645	cg09291977	0.574635	0.601689	0.348938	0.618879	0.621897	0.671411	0.583682	0.605122	0.641393	0.600983	0.546223	0.721398	0.569782	0.61255	0.537686	0.596084	0.680963	0.632555	0.656258	0.621903	0.623837	0.60932	chr14	101290524	101293978	MEG3	MEG3:TSS-sDMR
chr14	101293726	101293726	cg15101633	0.546528	0.537689	0.44514	0.571155	0.579454	0.568177	0.543221	0.53937	0.531601	0.576183	0.581525	0.586396	0.542131	0.532718	0.530215	0.542269	0.555904	0.564837	0.605385	0.57742	0.545608	0.553707	chr14	101290524	101293978	MEG3	MEG3:TSS-sDMR
chr14	101293856	101293856	cg26374305	0.547646	0.585299	0.333319	0.60156	0.55556	0.532276	0.584167	0.516877	0.559943	0.521572	0.607544	0.59032	0.464636	0.477052	0.524857	0.557458	0.587195	0.546458	0.521899	0.543557	0.558433	0.501666	chr14	101290524	101293978	MEG3	MEG3:TSS-sDMR
chr14	101370989	101370989	cg06804177	0.643766	0.655556	0.755347	0.666398	0.631805	0.633891	0.629288	0.635294	0.618022	0.649034	0.668537	0.70844	0.573463	0.654326	0.647124	0.6651	0.64849	0.635851	0.663808	0.67297	0.645766	0.627916	chr14	101370741	101371419	MEG8	MEG8:INT2-sDMR
chr15	23807180	23807180	cg17819168	0.710516	0.554786	0.720863	0.786381	0.68509	0.715066	0.679748	0.645167	0.764381	0.710255	0.675052	0.717103	0.643248	0.740898	0.781962	0.707146	0.691166	0.737793	0.732511	0.724111	0.755187	0.716821	chr15	23807086	23812495	MKRN3	MKRN3:TSS-DMR
chr15	23807234	23807234	cg13423098	0.472145	0.317286	0.456005	0.519683	0.472743	0.455519	0.512375	0.531118	0.51104	0.43293	0.463937	0.447908	0.366867	0.496085	0.519199	0.545953	0.417943	0.520643	0.562227	0.501853	0.461011	0.404668	chr15	23807086	23812495	MKRN3	MKRN3:TSS-DMR
chr15	23809945	23809945	cg07501539	0.860789	0.830078	0.902908	0.882476	0.814222	0.746995	0.793721	0.827073	0.938139	0.914068	0.835318	0.841198	0.921738	0.845187	0.867933	0.811371	0.784589	0.812183	0.852153	0.884818	0.906182	0.872873	chr15	23807086	23812495	MKRN3	MKRN3:TSS-DMR
chr15	23810163	23810163	cg09437135	0.806584	0.847096	0.823933	0.842996	0.809666	0.740741	0.802498	0.69989	0.775351	0.887472	0.772823	0.822539	0.712122	0.830613	0.868047	0.852464	0.667124	0.781193	0.862123	0.859288	0.892857	0.854046	chr15	23807086	23812495	MKRN3	MKRN3:TSS-DMR
chr15	23810238	23810238	cg20769842	0.766949	0.729583	0.839164	0.79263	0.71616	0.724312	0.76522	0.608616	0.765689	0.737505	0.728437	0.743171	0.740452	0.787329	0.707575	0.806313	0.71341	0.690395	0.801585	0.751869	0.797066	0.757237	chr15	23807086	23812495	MKRN3	MKRN3:TSS-DMR
chr15	23810280	23810280	cg16131766	0.957128	0.933369	0.927092	0.915766	0.934497	0.853614	0.943322	0.825849	0.940958	0.943457	0.898004	0.958914	0.893967	0.943162	0.900232	0.905946	0.857008	0.897047	0.920125	0.940145	0.947655	0.951966	chr15	23807086	23812495	MKRN3	MKRN3:TSS-DMR
chr15	23810334	23810334	cg20792895	0.942272	0.93348	0.90782	0.904316	0.952279	0.830294	0.935338	0.826896	0.924642	0.946507	0.925172	0.875209	0.886475	0.940038	0.926929	0.934164	0.823889	0.863747	0.953154	0.959506	0.942559	0.930385	chr15	23807086	23812495	MKRN3	MKRN3:TSS-DMR
chr15	23810378	23810378	cg05952543	0.961424	0.93701	0.932017	0.925256	0.949032	0.893775	0.947889	0.900969	0.918515	0.945644	0.944619	0.904265	0.9106	0.926802	0.935637	0.948239	0.835547	0.902854	0.949982	0.964954	0.92303	0.942198	chr15	23807086	23812495	MKRN3	MKRN3:TSS-DMR
chr15	23810664	23810664	cg03969797	0.828494	0.835874	0.766786	0.601109	0.786075	0.634622	0.734541	0.580764	0.749304	0.770887	0.768926	0.675482	0.612721	0.833732	0.76091	0.793316	0.653549	0.620347	0.826816	0.862185	0.82212	0.776301	chr15	23807086	23812495	MKRN3	MKRN3:TSS-DMR
chr15	23810843	23810843	cg00215587	0.929614	0.905234	0.837553	0.784236	0.889597	0.754008	0.899281	0.740859	0.914236	0.893418	0.870521	0.804988	0.775919	0.944637	0.887721	0.872811	0.767763	0.774582	0.886985	0.929172	0.915821	0.879324	chr15	23807086	23812495	MKRN3	MKRN3:TSS-DMR
chr15	23810849	23810849	cg13096454	0.933949	0.924686	0.883552	0.872717	0.933091	0.841698	0.929544	0.81065	0.921334	0.931939	0.919232	0.896458	0.816709	0.943745	0.903525	0.916416	0.830527	0.842153	0.919553	0.948517	0.931635	0.91064	chr15	23807086	23812495	MKRN3	MKRN3:TSS-DMR
chr15	23810861	23810861	cg11100640	0.922259	0.890612	0.855524	0.822414	0.898561	0.792775	0.906507	0.749255	0.904698	0.895531	0.85753	0.828672	0.787945	0.941287	0.892661	0.895857	0.781064	0.773945	0.908552	0.929958	0.920767	0.884713	chr15	23807086	23812495	MKRN3	MKRN3:TSS-DMR
chr15	23811205	23811205	cg23234999	0.918016	0.898257	0.87869	0.817693	0.920847	0.802128	0.916575	0.808463	0.887342	0.927401	0.875471	0.837496	0.835609	0.933369	0.92217	0.87532	0.807296	0.820896	0.904858	0.925299	0.916877	0.895962	chr15	23807086	23812495	MKRN3	MKRN3:TSS-DMR
chr15	23812334	23812334	cg07760796	0.87127	0.873273	0.810164	0.838735	0.845148	0.830189	0.85085	0.786399	0.884907	0.884201	0.86058	0.833823	0.838562	0.885073	0.898215	0.849876	0.867801	0.834295	0.905707	0.89177	0.906083	0.889042	chr15	23807086	23812495	MKRN3	MKRN3:TSS-DMR
chr15	23892574	23892574	cg20747630	0.569002	0.399169	0.50645	0.541249	0.555531	0.544027	0.595792	0.584098	0.577143	0.580361	0.536137	0.556404	0.558353	0.555468	0.525058	0.575745	0.573563	0.547216	0.581334	0.564091	0.573496	0.575675	chr15	23892425	23894029	MAGEL2	MAGEL2:TSS-sDMR
chr15	23892656	23892656	cg04142555	0.407195	0.216198	0.333958	0.434766	0.37559	0.396675	0.439641	0.364691	0.42213	0.374233	0.387742	0.498665	0.311408	0.339628	0.342642	0.4227	0.376066	0.417391	0.399439	0.343355	0.403011	0.338246	chr15	23892425	23894029	MAGEL2	MAGEL2:TSS-sDMR
chr15	23892770	23892770	cg14432018	0.565628	0.340736	0.516355	0.597151	0.5533	0.58592	0.56341	0.557884	0.568884	0.605409	0.570915	0.621723	0.509124	0.591727	0.521346	0.552746	0.582688	0.58024	0.63113	0.588404	0.616148	0.600067	chr15	23892425	23894029	MAGEL2	MAGEL2:TSS-sDMR
chr15	23893025	23893025	cg19961998	0.37518	0.130946	0.331399	0.387401	0.390618	0.362967	0.33027	0.423066	0.307757	0.39584	0.33111	0.335832	0.367121	0.351692	0.348272	0.377274	0.351855	0.429833	0.424212	0.427276	0.392247	0.376811	chr15	23892425	23894029	MAGEL2	MAGEL2:TSS-sDMR
chr15	23893030	23893030	cg22925508	0.373113	0.191235	0.312699	0.374447	0.37079	0.353579	0.352623	0.399163	0.350022	0.391253	0.340852	0.288381	0.327901	0.39449	0.343771	0.426921	0.375414	0.368529	0.375825	0.397422	0.365664	0.362382	chr15	23892425	23894029	MAGEL2	MAGEL2:TSS-sDMR
chr15	23893040	23893040	cg18253764	0.440304	0.260626	0.38504	0.466894	0.438633	0.413232	0.434331	0.453071	0.39954	0.450732	0.458447	0.38818	0.384489	0.426672	0.42147	0.458506	0.431718	0.449839	0.44627	0.471941	0.430405	0.449397	chr15	23892425	23894029	MAGEL2	MAGEL2:TSS-sDMR
chr15	23893086	23893086	cg19147262	0.592729	0.374461	0.511491	0.56763	0.514073	0.547006	0.549605	0.594743	0.580877	0.572638	0.566408	0.576011	0.524177	0.554962	0.506934	0.570566	0.57763	0.563033	0.569182	0.58379	0.553763	0.530398	chr15	23892425	23894029	MAGEL2	MAGEL2:TSS-sDMR
chr15	23893742	23893742	cg22872376	0.43814	0.229776	0.422826	0.42897	0.480324	0.468176	0.434602	0.453809	0.406564	0.405756	0.43152	0.328325	0.369619	0.348378	0.523945	0.474001	0.383927	0.404883	0.51569	0.419309	0.379603	0.408978	chr15	23892425	23894029	MAGEL2	MAGEL2:TSS-sDMR
chr15	23893769	23893769	cg20871407	0.605756	0.361975	0.572533	0.585642	0.587129	0.549903	0.573197	0.566481	0.579112	0.68346	0.566366	0.666339	0.527676	0.636725	0.610747	0.585445	0.648888	0.662218	0.671803	0.649662	0.626021	0.684917	chr15	23892425	23894029	MAGEL2	MAGEL2:TSS-sDMR
chr15	23931451	23931451	cg06743811	0.702432	0.616055	0.685587	0.682212	0.73766	0.721851	0.608159	0.707475	0.734615	0.679583	0.643541	0.738821	0.685752	0.672934	0.674092	0.741855	0.690175	0.682277	0.75274	0.721014	0.734395	0.689749	chr15	23931451	23932759	NDN	NDN:TSS-sDMR
chr15	23931940	23931940	cg24215869	0.388461	0.296972	0.348726	0.372967	0.35852	0.386027	0.335421	0.373307	0.34865	0.399441	0.414659	0.371241	0.368518	0.367506	0.352114	0.308325	0.314887	0.380167	0.412779	0.401483	0.377323	0.342072	chr15	23931451	23932759	NDN	NDN:TSS-sDMR
chr15	23932373	23932373	cg13828758	0.457256	0.31418	0.41313	0.479439	0.453279	0.464897	0.445314	0.410922	0.44164	0.457952	0.449144	0.480028	0.46208	0.449442	0.450929	0.414851	0.483551	0.483576	0.482986	0.488282	0.489759	0.485469	chr15	23931451	23932759	NDN	NDN:TSS-sDMR
chr15	23932397	23932397	cg22694067	0.427624	0.187329	0.382286	0.419492	0.371787	0.345705	0.345017	0.279416	0.40884	0.323973	0.324549	0.432751	0.2982	0.396864	0.369087	0.352114	0.31544	0.350851	0.392493	0.448883	0.412413	0.404037	chr15	23931451	23932759	NDN	NDN:TSS-sDMR
chr15	23932412	23932412	cg26725891	0.538202	0.279332	0.499064	0.555503	0.50317	0.516765	0.542607	0.428916	0.478008	0.51369	0.469524	0.545348	0.476462	0.498964	0.527018	0.485704	0.472485	0.510885	0.51494	0.540028	0.544618	0.537617	chr15	23931451	23932759	NDN	NDN:TSS-sDMR
chr15	23932620	23932620	cg18552939	0.297471	0.0954948	0.293898	0.342868	0.330254	0.330294	0.306012	0.244635	0.30798	0.218396	0.294015	0.345726	0.316201	0.210312	0.249113	0.241674	0.289872	0.248182	0.312042	0.294393	0.297326	0.218773	chr15	23931451	23932759	NDN	NDN:TSS-sDMR
chr15	23932758	23932758	cg01989224	0.588778	0.625097	0.668472	0.595551	0.596671	0.55886	0.635227	0.605508	0.585984	0.561648	0.583265	0.659546	0.697074	0.57746	0.619342	0.517595	0.698706	0.565223	0.644351	0.519578	0.645974	0.581305	chr15	23931451	23932759	NDN	NDN:TSS-sDMR
chr15	25068564	25068564	cg22491305	0.770979	0.654519	0.762388	0.824692	0.803167	0.795959	0.784548	0.779012	0.780135	0.786147	0.800782	0.815663	0.800053	0.767659	0.78511	0.775153	0.778112	0.835524	0.849376	0.781297	0.827287	0.779415	chr15	25068564	25069481	SNRPN:Alt	SNRPN:ALT-TSS-sDMR
chr15	25068738	25068738	cg11265941	0.534989	0.344447	0.479319	0.582887	0.560522	0.561311	0.554782	0.499008	0.575033	0.556778	0.531271	0.578679	0.553341	0.559854	0.46551	0.51472	0.548035	0.567737	0.559343	0.524053	0.542653	0.564529	chr15	25068564	25069481	SNRPN:Alt	SNRPN:ALT-TSS-sDMR
chr15	25068757	25068757	cg24785225	0.642158	0.420071	0.580997	0.651867	0.620429	0.621982	0.64397	0.631686	0.619023	0.629219	0.61484	0.704795	0.5951	0.572921	0.585345	0.603312	0.619935	0.630473	0.631374	0.614164	0.634025	0.58286	chr15	25068564	25069481	SNRPN:Alt	SNRPN:ALT-TSS-sDMR
chr15	25068763	25068763	cg10271763	0.589058	0.449761	0.580321	0.626506	0.598211	0.599358	0.625459	0.618168	0.598915	0.599455	0.554432	0.639059	0.600428	0.586879	0.59491	0.613309	0.613432	0.622119	0.609331	0.625043	0.625681	0.596757	chr15	25068564	25069481	SNRPN:Alt	SNRPN:ALT-TSS-sDMR
chr15	25068769	25068769	cg27304225	0.549466	0.396089	0.5186	0.620907	0.607607	0.595905	0.586406	0.579313	0.585817	0.605934	0.576672	0.641198	0.574485	0.581454	0.547548	0.51696	0.606573	0.587656	0.599624	0.603235	0.599989	0.543073	chr15	25068564	25069481	SNRPN:Alt	SNRPN:ALT-TSS-sDMR
chr15	25068790	25068790	cg19803984	0.428873	0.279134	0.458799	0.423739	0.441245	0.504328	0.454414	0.44809	0.469559	0.47009	0.388771	0.409731	0.485072	0.454294	0.473751	0.456986	0.488212	0.408327	0.501661	0.458229	0.511564	0.467813	chr15	25068564	25069481	SNRPN:Alt	SNRPN:ALT-TSS-sDMR
chr15	25069376	25069376	cg26033681	0.51659	0.652888	0.593681	0.502208	0.442604	0.541817	0.470273	0.606555	0.549619	0.495243	0.544052	0.508143	0.524272	0.523155	0.523183	0.591431	0.539075	0.520462	0.592012	0.46751	0.573086	0.573862	chr15	25068564	25069481	SNRPN:Alt	SNRPN:ALT-TSS-sDMR
chr15	25093244	25093244	cg25978208	0.494809	0.314254	0.440925	0.575722	0.556418	0.453583	0.519483	0.568653	0.508103	0.514861	0.601236	0.542203	0.456797	0.501493	0.416025	0.499757	0.572812	0.519205	0.522381	0.493533	0.486329	0.510021	chr15	25093008	25193829	SNRPN:Int1	SNRPN:INT1-sDMR1
chr15	25093366	25093366	cg02171545	0.300084	0.208042	0.344931	0.420902	0.460806	0.372641	0.389639	0.425223	0.472958	0.405853	0.498629	0.350769	0.295801	0.414117	0.262086	0.410523	0.488704	0.266541	0.383953	0.315959	0.387762	0.304699	chr15	25093008	25193829	SNRPN:Int1	SNRPN:INT1-sDMR1
chr15	25093456	25093456	cg02305723	0.443017	0.269092	0.380582	0.56325	0.571833	0.461617	0.50691	0.588966	0.564615	0.50964	0.489542	0.527101	0.496437	0.495726	0.408456	0.568108	0.672779	0.361372	0.507791	0.540995	0.589524	0.544063	chr15	25093008	25193829	SNRPN:Int1	SNRPN:INT1-sDMR1
chr15	25093521	25093521	cg22678136	0.26957	0.131021	0.247125	0.399351	0.427257	0.187379	0.36375	0.43271	0.361453	0.357759	0.445478	0.273738	0.25644	0.336304	0.232221	0.412761	0.441279	0.24988	0.335248	0.399355	0.318078	0.276613	chr15	25093008	25193829	SNRPN:Int1	SNRPN:INT1-sDMR1
chr15	25093985	25093985	cg23088318	0.666317	0.668547	0.610157	0.653684	0.61129	0.685896	0.604359	0.667347	0.556647	0.594654	0.61979	0.678149	0.552395	0.721765	0.570545	0.61105	0.62958	0.548502	0.621486	0.732422	0.566702	0.674855	chr15	25093008	25193829	SNRPN:Int1	SNRPN:INT1-sDMR1
chr15	25096573	25096573	cg19964320	0.425384	0.493883	0.533967	0.422459	0.476819	0.488466	0.367872	0.481134	0.428962	0.458171	0.407623	0.450162	0.483369	0.445721	0.485405	0.467502	0.519482	0.426028	0.49036	0.421772	0.467356	0.438494	chr15	25093008	25193829	SNRPN:Int1	SNRPN:INT1-sDMR1
chr15	25100472	25100472	cg15688828	0.831885	0.853198	0.832431	0.813807	0.832357	0.824521	0.771756	0.898037	0.791197	0.877375	0.826264	0.773166	0.868218	0.862678	0.731813	0.840041	0.73462	0.794067	0.838386	0.758469	0.759868	0.83958	chr15	25093008	25193829	SNRPN:Int1	SNRPN:INT1-sDMR1
chr15	25100662	25100662	cg19447928	0.942556	0.903043	0.866636	0.866196	0.933698	0.855918	0.857046	0.909923	0.883837	0.91916	0.936344	0.83939	0.913123	0.907493	0.89745	0.858756	0.850712	0.899623	0.93674	0.892013	0.863363	0.869294	chr15	25093008	25193829	SNRPN:Int1	SNRPN:INT1-sDMR1
chr15	25100974	25100974	cg22503024	0.884734	0.932098	0.871661	0.959028	0.951635	0.932532	0.943733	0.915709	0.953647	0.953877	0.947805	0.90295	0.901564	0.919618	0.95993	0.941526	0.895813	0.95997	0.937171	0.958858	0.92402	0.910136	chr15	25093008	25193829	SNRPN:Int1	SNRPN:INT1-sDMR1
chr15	25101627	25101627	cg01240229	0.682253	0.477226	0.598789	0.727467	0.670135	0.659812	0.635235	0.656639	0.696327	0.68881	0.609036	0.769136	0.651577	0.626552	0.61293	0.6578	0.642721	0.669473	0.71919	0.652654	0.680138	0.653871	chr15	25093008	25193829	SNRPN:Int1	SNRPN:INT1-sDMR1
chr15	25101646	25101646	cg27233338	0.79757	0.712974	0.780744	0.830865	0.80596	0.769901	0.774833	0.829838	0.779553	0.835955	0.812834	0.799981	0.797188	0.801079	0.761717	0.827149	0.767495	0.805343	0.832908	0.85541	0.83972	0.83084	chr15	25093008	25193829	SNRPN:Int1	SNRPN:INT1-sDMR1
chr15	25106769	25106769	cg05720678	0.668469	0.828871	0.783664	0.697846	0.736176	0.682647	0.599876	0.822512	0.753613	0.7462	0.728632	0.77888	0.801276	0.67392	0.642728	0.793706	0.777164	0.681395	0.798476	0.768771	0.76182	0.759668	chr15	25093008	25193829	SNRPN:Int1	SNRPN:INT1-sDMR1
chr15	25119502	25119502	cg22259765	0.391681	0.470605	0.560675	0.394589	0.418055	0.43588	0.378164	0.374451	0.431911	0.371524	0.417579	0.43064	0.351552	0.441789	0.39708	0.451039	0.470733	0.383718	0.430573	0.37328	0.383996	0.391949	chr15	25093008	25193829	SNRPN:Int1	SNRPN:INT1-sDMR1
chr15	25122476	25122476	cg13797219	0.664488	0.619028	0.712042	0.724009	0.719465	0.680314	0.643974	0.717524	0.718672	0.741461	0.622928	0.710275	0.697953	0.682574	0.609248	0.75601	0.63719	0.632964	0.717219	0.668729	0.738092	0.693959	chr15	25093008	25193829	SNRPN:Int1	SNRPN:INT1-sDMR1
chr15	25123287	25123287	cg27644292	0.487589	0.399574	0.561581	0.563583	0.466986	0.550236	0.333175	0.353423	0.527265	0.503045	0.481372	0.553028	0.590814	0.534537	0.434009	0.419359	0.517038	0.572249	0.592127	0.555333	0.547256	0.464028	chr15	25123027	25123905	SNRPN:Int2	SNRPN:INT1-sDMR2
chr15	25123287	25123287	cg27644292	0.487589	0.399574	0.561581	0.563583	0.466986	0.550236	0.333175	0.353423	0.527265	0.503045	0.481372	0.553028	0.590814	0.534537	0.434009	0.419359	0.517038	0.572249	0.592127	0.555333	0.547256	0.464028	chr15	25093008	25193829	SNRPN:Int1	SNRPN:INT1-sDMR1
chr15	25123381	25123381	cg08560373	0.178819	0.270028	0.400407	0.267036	0.142036	0.365085	0.207965	0.165071	0.270624	0.1333	0.276046	0.41279	0.249368	0.193951	0.188264	0.287235	0.2984	0.35874	0.354493	0.214339	0.419075	0.220824	chr15	25123027	25123905	SNRPN:Int2	SNRPN:INT1-sDMR2
chr15	25123381	25123381	cg08560373	0.178819	0.270028	0.400407	0.267036	0.142036	0.365085	0.207965	0.165071	0.270624	0.1333	0.276046	0.41279	0.249368	0.193951	0.188264	0.287235	0.2984	0.35874	0.354493	0.214339	0.419075	0.220824	chr15	25093008	25193829	SNRPN:Int1	SNRPN:INT1-sDMR1
chr15	25123491	25123491	cg25657700	0.65045	0.516331	0.62232	0.669267	0.656799	0.654508	0.663467	0.660246	0.561678	0.651526	0.642116	0.656501	0.656488	0.60531	0.601245	0.630904	0.602289	0.672721	0.642274	0.656604	0.67719	0.658412	chr15	25123027	25123905	SNRPN:Int2	SNRPN:INT1-sDMR2
chr15	25123491	25123491	cg25657700	0.65045	0.516331	0.62232	0.669267	0.656799	0.654508	0.663467	0.660246	0.561678	0.651526	0.642116	0.656501	0.656488	0.60531	0.601245	0.630904	0.602289	0.672721	0.642274	0.656604	0.67719	0.658412	chr15	25093008	25193829	SNRPN:Int1	SNRPN:INT1-sDMR1
chr15	25123688	25123688	cg01786704	0.276383	0.332246	0.452131	0.521175	0.36689	0.434615	0.417368	0.551063	0.416832	0.423517	0.407904	0.485776	0.374211	0.406386	0.415996	0.553186	0.490257	0.459328	0.462309	0.459181	0.675525	0.263216	chr15	25123027	25123905	SNRPN:Int2	SNRPN:INT1-sDMR2
chr15	25123688	25123688	cg01786704	0.276383	0.332246	0.452131	0.521175	0.36689	0.434615	0.417368	0.551063	0.416832	0.423517	0.407904	0.485776	0.374211	0.406386	0.415996	0.553186	0.490257	0.459328	0.462309	0.459181	0.675525	0.263216	chr15	25093008	25193829	SNRPN:Int1	SNRPN:INT1-sDMR1
chr15	25123731	25123731	cg21870668	0.420769	0.31417	0.486258	0.564725	0.448597	0.47941	0.420489	0.439075	0.471904	0.432784	0.393174	0.554997	0.3881	0.480363	0.451077	0.454644	0.438177	0.45872	0.497748	0.512559	0.513964	0.44542	chr15	25123027	25123905	SNRPN:Int2	SNRPN:INT1-sDMR2
chr15	25123731	25123731	cg21870668	0.420769	0.31417	0.486258	0.564725	0.448597	0.47941	0.420489	0.439075	0.471904	0.432784	0.393174	0.554997	0.3881	0.480363	0.451077	0.454644	0.438177	0.45872	0.497748	0.512559	0.513964	0.44542	chr15	25093008	25193829	SNRPN:Int1	SNRPN:INT1-sDMR1
chr15	25124213	25124213	cg21061553	0.809674	0.858863	0.817716	0.870644	0.804387	0.766543	0.780104	0.84372	0.757271	0.826203	0.82488	0.728242	0.872898	0.782521	0.803062	0.833058	0.738571	0.798453	0.781836	0.860902	0.869364	0.767468	chr15	25093008	25193829	SNRPN:Int1	SNRPN:INT1-sDMR1
chr15	25127701	25127701	cg12509344	0.924917	0.942785	0.928347	0.935265	0.962597	0.937253	0.929807	0.921788	0.945722	0.95095	0.938173	0.952035	0.919874	0.939692	0.934335	0.923523	0.893327	0.947208	0.943765	0.912948	0.937718	0.910015	chr15	25093008	25193829	SNRPN:Int1	SNRPN:INT1-sDMR1
chr15	25137649	25137649	cg25682399	0.772246	0.789128	0.90896	0.637493	0.627388	0.70755	0.86064	0.871049	0.882218	0.832308	0.876497	0.850819	0.877851	0.617375	0.828171	0.736907	0.892996	0.761496	0.881162	0.628219	0.820838	0.784881	chr15	25093008	25193829	SNRPN:Int1	SNRPN:INT1-sDMR1
chr15	25138862	25138862	cg03094559	0.94234	0.916827	0.982413	0.930937	0.952712	0.940017	0.954128	0.962827	0.943171	0.933716	0.971613	0.948538	0.935224	0.935843	0.918856	0.958759	0.944383	0.960941	0.934668	0.926708	0.968495	0.958016	chr15	25093008	25193829	SNRPN:Int1	SNRPN:INT1-sDMR1
chr15	25145254	25145254	cg23075611	0.408678	0.287454	0.44326	0.39251	0.405934	0.381168	0.416564	0.405176	0.404657	0.428918	0.450129	0.372365	0.440571	0.453082	0.35591	0.399658	0.490377	0.335503	0.477887	0.420567	0.473304	0.461273	chr15	25093008	25193829	SNRPN:Int1	SNRPN:INT1-sDMR1
chr15	25156138	25156138	cg12970395	0.821542	0.876943	0.924737	0.798924	0.849472	0.834846	0.829341	0.893306	0.885264	0.856288	0.826762	0.903554	0.85312	0.886328	0.796674	0.833342	0.855886	0.842572	0.897628	0.813426	0.857405	0.833509	chr15	25093008	25193829	SNRPN:Int1	SNRPN:INT1-sDMR1
chr15	25156289	25156289	cg04689398	0.494355	0.681069	0.642491	0.444592	0.495018	0.473948	0.530339	0.552112	0.519382	0.560587	0.568667	0.572126	0.527573	0.554065	0.511275	0.546634	0.578857	0.5077	0.607214	0.557147	0.552566	0.48851	chr15	25093008	25193829	SNRPN:Int1	SNRPN:INT1-sDMR1
chr15	25165585	25165585	cg09206878	0.781382	0.836815	0.730825	0.724619	0.792471	0.775512	0.736764	0.782747	0.798551	0.796128	0.750328	0.806983	0.798903	0.795395	0.675959	0.777661	0.736577	0.746549	0.775077	0.746249	0.826218	0.764844	chr15	25093008	25193829	SNRPN:Int1	SNRPN:INT1-sDMR1
chr15	25200113	25200113	cg16744228	0.571322	0.404691	0.513209	0.555446	0.554761	0.551671	0.547662	0.554532	0.555656	0.562754	0.525994	0.557654	0.528776	0.511628	0.568676	0.562342	0.547938	0.572177	0.547063	0.541025	0.556243	0.526083	chr15	25200004	25201976	SNURF	SNURF:TSS-DMR
chr15	25200133	25200133	cg17916021	0.568807	0.396259	0.526164	0.563648	0.553455	0.550679	0.55461	0.553393	0.551001	0.574318	0.565492	0.594252	0.524084	0.550055	0.497405	0.55869	0.561912	0.55955	0.558291	0.570496	0.564553	0.55059	chr15	25200004	25201976	SNURF	SNURF:TSS-DMR
chr15	25200145	25200145	cg04072648	0.576809	0.348997	0.491548	0.575505	0.552935	0.564025	0.591032	0.565747	0.562365	0.585352	0.493339	0.624715	0.52769	0.50793	0.52951	0.611051	0.543259	0.573511	0.577694	0.559116	0.554732	0.557365	chr15	25200004	25201976	SNURF	SNURF:TSS-DMR
chr15	25200202	25200202	cg17503663	0.642999	0.398985	0.565783	0.629162	0.617119	0.661804	0.622434	0.630445	0.651369	0.662561	0.649915	0.586725	0.584192	0.588916	0.612036	0.683626	0.626038	0.655202	0.637994	0.637365	0.652729	0.593026	chr15	25200004	25201976	SNURF	SNURF:TSS-DMR
chr15	25200253	25200253	cg18506672	0.465444	0.210006	0.423984	0.529403	0.494716	0.530998	0.475672	0.421043	0.49742	0.514111	0.469156	0.547882	0.45255	0.49487	0.420688	0.478553	0.514747	0.51683	0.542281	0.485329	0.573659	0.551575	chr15	25200004	25201976	SNURF	SNURF:TSS-DMR
chr15	25200406	25200406	cg02125271	0.680626	0.423424	0.592667	0.743961	0.731396	0.655016	0.688218	0.610439	0.676208	0.759013	0.74884	0.680798	0.596916	0.67413	0.690922	0.697976	0.671031	0.725864	0.740039	0.653357	0.721941	0.744066	chr15	25200004	25201976	SNURF	SNURF:TSS-DMR
chr15	25201020	25201020	cg22159025	0.438085	0.223244	0.353732	0.447043	0.438845	0.424198	0.395697	0.452922	0.467528	0.464351	0.418269	0.479367	0.401949	0.432136	0.371125	0.446808	0.456687	0.478739	0.475284	0.457359	0.429716	0.416619	chr15	25200004	25201976	SNURF	SNURF:TSS-DMR
chr15	25201224	25201224	cg22555495	0.516192	0.33333	0.475564	0.549829	0.515421	0.567052	0.502684	0.532666	0.493892	0.543264	0.491223	0.536838	0.523392	0.482926	0.489836	0.525471	0.535162	0.514433	0.565552	0.540331	0.521441	0.497773	chr15	25200004	25201976	SNURF	SNURF:TSS-DMR
chr15	25201429	25201429	cg01614564	0.524759	0.380173	0.497935	0.540842	0.525581	0.55221	0.494813	0.514391	0.48876	0.559568	0.50354	0.568843	0.507197	0.522853	0.460635	0.538376	0.521367	0.518614	0.559292	0.540285	0.537363	0.552747	chr15	25200004	25201976	SNURF	SNURF:TSS-DMR
chr15	25201732	25201732	cg13073261	0.457559	0.276024	0.427706	0.469972	0.466752	0.46641	0.422952	0.431585	0.461364	0.50982	0.466731	0.467764	0.485119	0.406227	0.447349	0.449718	0.4709	0.477975	0.492195	0.475375	0.504469	0.478049	chr15	25200004	25201976	SNURF	SNURF:TSS-DMR
chr15	99408636	99408636	cg19322380	0.681638	0.427909	0.398272	0.686511	0.670317	0.62062	0.638326	0.535169	0.666141	0.698563	0.65073	0.563688	0.601428	0.646	0.724514	0.743345	0.800163	0.680179	0.726992	0.744132	0.735183	0.655656	chr15	99408496	99409650	IGF1R	IGF1R:INT2-DMR
chr15	99408804	99408804	cg21746425	0.483444	0.322701	0.287427	0.469784	0.471921	0.422376	0.48745	0.429863	0.494814	0.475023	0.445497	0.366721	0.446655	0.472274	0.52057	0.549873	0.574752	0.454387	0.495977	0.545927	0.527817	0.4803	chr15	99408496	99409650	IGF1R	IGF1R:INT2-DMR
chr15	99408958	99408958	cg12553689	0.548137	0.369415	0.350244	0.574776	0.581495	0.532338	0.560725	0.462322	0.551457	0.561701	0.557959	0.554029	0.508777	0.445263	0.593257	0.664803	0.704683	0.586259	0.629424	0.59151	0.629058	0.566012	chr15	99408496	99409650	IGF1R	IGF1R:INT2-DMR
chr15	99409194	99409194	cg07615383	0.385271	0.251873	0.211896	0.398904	0.389574	0.343724	0.388866	0.347544	0.384091	0.394627	0.37003	0.299393	0.340538	0.354525	0.434894	0.490857	0.501081	0.357579	0.406849	0.435792	0.479107	0.381984	chr15	99408496	99409650	IGF1R	IGF1R:INT2-DMR
chr15	99409360	99409360	cg00098799	0.474408	0.301603	0.255676	0.478235	0.488521	0.443704	0.540714	0.399826	0.444085	0.499028	0.43414	0.390722	0.414038	0.456377	0.544789	0.60248	0.611461	0.496013	0.505606	0.569034	0.555644	0.474536	chr15	99408496	99409650	IGF1R	IGF1R:INT2-DMR
chr15	99409411	99409411	cg13812291	0.551861	0.364879	0.325285	0.586477	0.603137	0.530817	0.587951	0.449984	0.588498	0.586522	0.650551	0.524286	0.480469	0.502071	0.606039	0.663212	0.745033	0.576259	0.638636	0.6598	0.672441	0.570527	chr15	99408496	99409650	IGF1R	IGF1R:INT2-DMR
chr15	99409506	99409506	cg03380198	0.439057	0.260107	0.277182	0.48992	0.439271	0.425531	0.432946	0.356693	0.491722	0.468579	0.417075	0.439258	0.346788	0.440838	0.510656	0.598136	0.636126	0.452306	0.529746	0.555182	0.579716	0.484735	chr15	99408496	99409650	IGF1R	IGF1R:INT2-DMR
chr16	3481970	3481970	cg02880119	0.560142	0.522587	0.545929	0.618265	0.397128	0.672748	0.750945	0.515005	0.570265	0.568396	0.492474	0.776938	0.782083	0.514255	0.564049	0.567226	0.639814	0.728944	0.667882	0.678963	0.681545	0.735198	chr16	3481801	3482388	ZNF597:3'DMR	ZNF597:3'DMR
chr16	3482078	3482078	cg04027059	0.595149	0.496298	0.537641	0.620068	0.471222	0.668251	0.571031	0.632451	0.638793	0.643872	0.553156	0.7691	0.549056	0.541261	0.609204	0.629057	0.631431	0.598168	0.711539	0.700699	0.699587	0.579882	chr16	3481801	3482388	ZNF597:3'DMR	ZNF597:3'DMR
chr16	3482232	3482232	cg12472342	0.559481	0.514831	0.609394	0.673057	0.583813	0.699351	0.586679	0.727293	0.657217	0.685978	0.573981	0.814251	0.545034	0.587249	0.65044	0.668033	0.617962	0.545088	0.724134	0.74819	0.786471	0.613341	chr16	3481801	3482388	ZNF597:3'DMR	ZNF597:3'DMR
chr16	3493133	3493133	cg06410284	0.436845	0.528114	0.462502	0.490392	0.579164	0.470899	0.414825	0.488687	0.483452	0.456359	0.490882	0.513977	0.46019	0.421601	0.521294	0.480147	0.489774	0.510339	0.482814	0.476439	0.494217	0.438486	chr16	3492828	3494463	ZNF597:TSS	ZNF597:TSS-sDMR
chr16	3493336	3493336	cg09596866	0.372733	0.489277	0.491784	0.404737	0.813951	0.394396	0.340775	0.493608	0.421097	0.462152	0.486604	0.374422	0.462472	0.41248	0.472746	0.471368	0.352061	0.417682	0.378007	0.506152	0.421626	0.312225	chr16	3492828	3494463	ZNF597:TSS	ZNF597:TSS-sDMR
chr16	3493423	3493423	cg10482201	0.484449	0.591981	0.598807	0.51526	0.884709	0.478989	0.491751	0.547483	0.531996	0.571278	0.529056	0.558379	0.447886	0.542469	0.631089	0.652358	0.460007	0.530993	0.506173	0.590237	0.51649	0.420732	chr16	3492828	3494463	ZNF597:TSS	ZNF597:TSS-sDMR
chr16	3493428	3493428	cg24333473	0.444187	0.471686	0.491344	0.422657	0.851479	0.388521	0.376694	0.475346	0.430583	0.438495	0.496014	0.483647	0.28989	0.376998	0.533615	0.578349	0.327852	0.420398	0.425255	0.438812	0.433959	0.270029	chr16	3492828	3494463	ZNF597:TSS	ZNF597:TSS-sDMR
chr16	3493440	3493440	cg03896694	0.508063	0.559887	0.563169	0.509315	0.856271	0.414652	0.413508	0.497916	0.494447	0.528201	0.431813	0.549509	0.49183	0.502844	0.620963	0.556139	0.356473	0.502717	0.457751	0.559822	0.514867	0.479598	chr16	3492828	3494463	ZNF597:TSS	ZNF597:TSS-sDMR
chr16	3493534	3493534	cg27136643	0.492543	0.558336	0.595857	0.539364	0.869055	0.517829	0.448633	0.530661	0.562655	0.561862	0.526403	0.592662	0.530912	0.533497	0.610114	0.601708	0.470487	0.573075	0.542375	0.60268	0.548046	0.482365	chr16	3492828	3494463	ZNF597:TSS	ZNF597:TSS-sDMR
chr16	3493614	3493614	cg03933495	0.356911	0.385554	0.408026	0.370873	0.603819	0.377485	0.349021	0.397854	0.345836	0.387994	0.42391	0.449645	0.394001	0.31606	0.324422	0.409761	0.267993	0.393247	0.377728	0.382951	0.423093	0.315104	chr16	3492828	3494463	ZNF597:TSS	ZNF597:TSS-sDMR
chr16	3493641	3493641	cg24027317	0.442637	0.476372	0.514107	0.462575	0.787139	0.467576	0.408645	0.464111	0.433075	0.456896	0.459371	0.485936	0.486412	0.487094	0.474382	0.530858	0.454969	0.474004	0.475038	0.471237	0.496668	0.422149	chr16	3492828	3494463	ZNF597:TSS	ZNF597:TSS-sDMR
chr16	3493681	3493681	cg27460547	0.420361	0.474898	0.502012	0.454651	0.838716	0.458829	0.40984	0.454159	0.411425	0.440723	0.46254	0.486192	0.493825	0.442749	0.508675	0.506323	0.453301	0.461859	0.465532	0.432169	0.47072	0.429535	chr16	3492828	3494463	ZNF597:TSS	ZNF597:TSS-sDMR
chr16	3493687	3493687	cg01344564	0.414423	0.464202	0.472747	0.426647	0.739449	0.459278	0.413423	0.469668	0.413336	0.454148	0.433935	0.452747	0.448622	0.437994	0.483427	0.527885	0.407516	0.465788	0.445822	0.44734	0.463814	0.435629	chr16	3492828	3494463	ZNF597:TSS	ZNF597:TSS-sDMR
chr16	3493815	3493815	cg26918062	0.430405	0.474305	0.489027	0.456636	0.744844	0.429069	0.417806	0.468896	0.420669	0.481287	0.456163	0.488771	0.435978	0.426938	0.51916	0.510647	0.387534	0.482343	0.4619	0.451807	0.482926	0.418031	chr16	3492828	3494463	ZNF597:TSS	ZNF597:TSS-sDMR
chr16	3493997	3493997	cg14654875	0.47778	0.544108	0.528646	0.49515	0.856858	0.462144	0.439538	0.460036	0.469626	0.492663	0.580598	0.589664	0.524049	0.477672	0.482523	0.537263	0.511391	0.520259	0.512119	0.480618	0.523171	0.481708	chr16	3492828	3494463	ZNF597:TSS	ZNF597:TSS-sDMR
chr16	3494006	3494006	cg14372630	0.363767	0.398761	0.408919	0.404012	0.638731	0.3915	0.346299	0.38101	0.375778	0.352736	0.425917	0.421672	0.420865	0.39187	0.375936	0.397314	0.398237	0.412904	0.411854	0.407719	0.399072	0.361728	chr16	3492828	3494463	ZNF597:TSS	ZNF597:TSS-sDMR
chr16	3494094	3494094	cg10406676	0.422093	0.523169	0.547208	0.430611	0.888171	0.419098	0.428805	0.401477	0.450221	0.450002	0.493386	0.560307	0.469254	0.461729	0.446552	0.551517	0.479984	0.421574	0.44247	0.47259	0.471087	0.405752	chr16	3492828	3494463	ZNF597:TSS	ZNF597:TSS-sDMR
chr16	3494155	3494155	cg06121207	0.446236	0.561749	0.526015	0.472506	0.913195	0.42106	0.417271	0.455688	0.409781	0.47996	0.564995	0.574282	0.46542	0.403894	0.534029	0.528956	0.451112	0.461376	0.469106	0.441971	0.451797	0.429462	chr16	3492828	3494463	ZNF597:TSS	ZNF597:TSS-sDMR
chr19	54040774	54040774	cg20646939	0.470649	0.255328	0.319926	0.49264	0.465848	0.496924	0.474423	0.428836	0.465044	0.494277	0.400069	0.472975	0.44188	0.469473	0.455375	0.499755	0.494337	0.50786	0.520821	0.534054	0.493678	0.48749	chr19	54040510	54042212	ZNF331_1	ZNF331:ALT-TSS-DMR1
chr19	54040813	54040813	cg06855497	0.50376	0.316667	0.372651	0.519897	0.49456	0.535833	0.503877	0.435428	0.505707	0.538811	0.49711	0.543228	0.487832	0.480664	0.493066	0.474143	0.529407	0.518151	0.560736	0.538378	0.523778	0.501839	chr19	54040510	54042212	ZNF331_1	ZNF331:ALT-TSS-DMR1
chr19	54040818	54040818	cg15576576	0.555646	0.37737	0.427627	0.56662	0.527373	0.549268	0.560196	0.529318	0.546901	0.564771	0.491903	0.626229	0.519401	0.533883	0.521645	0.549143	0.567778	0.579405	0.569417	0.566697	0.567279	0.533252	chr19	54040510	54042212	ZNF331_1	ZNF331:ALT-TSS-DMR1
chr19	54040836	54040836	cg16020674	0.480587	0.343052	0.369974	0.581189	0.497196	0.562021	0.5522	0.475235	0.510992	0.581752	0.574186	0.362651	0.520509	0.509254	0.512662	0.505193	0.494021	0.497163	0.516414	0.555365	0.503004	0.556303	chr19	54040510	54042212	ZNF331_1	ZNF331:ALT-TSS-DMR1
chr19	54041163	54041163	cg22475353	0.328572	0.152229	0.173131	0.339438	0.283743	0.299626	0.31844	0.287863	0.278556	0.35837	0.312938	0.284924	0.335702	0.291797	0.289323	0.270148	0.327801	0.301989	0.337042	0.352724	0.287827	0.300866	chr19	54040510	54042212	ZNF331_1	ZNF331:ALT-TSS-DMR1
chr19	54041251	54041251	cg27296330	0.290283	0.0842283	0.123771	0.293871	0.239218	0.307728	0.24228	0.234172	0.257316	0.302253	0.226655	0.330792	0.214629	0.239473	0.237085	0.265916	0.28341	0.267638	0.324833	0.286488	0.29285	0.234387	chr19	54040510	54042212	ZNF331_1	ZNF331:ALT-TSS-DMR1
chr19	54041308	54041308	cg15607708	0.300743	0.128435	0.152771	0.306627	0.237737	0.266565	0.272813	0.256412	0.269757	0.309006	0.269509	0.304577	0.235403	0.274584	0.258466	0.274646	0.299224	0.296646	0.303726	0.284744	0.2689	0.309989	chr19	54040510	54042212	ZNF331_1	ZNF331:ALT-TSS-DMR1
chr19	54041329	54041329	cg04522821	0.394887	0.134278	0.19706	0.417334	0.344288	0.383231	0.385589	0.329236	0.376102	0.419536	0.401748	0.484131	0.322366	0.369148	0.33089	0.40945	0.4182	0.615912	0.44849	0.404095	0.429889	0.418056	chr19	54040510	54042212	ZNF331_1	ZNF331:ALT-TSS-DMR1
chr19	54041398	54041398	cg05338009	0.483672	0.309669	0.376798	0.324798	0.431926	0.290056	0.462413	0.458594	0.474174	0.467525	0.490894	0.459086	0.495682	0.289589	0.451026	0.470842	0.483402	0.500885	0.503031	0.497303	0.475813	0.45879	chr19	54040510	54042212	ZNF331_1	ZNF331:ALT-TSS-DMR1
chr19	54041519	54041519	cg03643149	0.473684	0.304756	0.340249	0.494786	0.46393	0.49928	0.473211	0.451474	0.456499	0.498067	0.491868	0.519538	0.429018	0.457362	0.420069	0.443595	0.47858	0.517147	0.504363	0.499877	0.47257	0.417467	chr19	54040510	54042212	ZNF331_1	ZNF331:ALT-TSS-DMR1
chr19	54041847	54041847	cg14593306	0.453112	0.183727	0.233937	0.487945	0.427123	0.420378	0.425084	0.380366	0.419634	0.470925	0.457691	0.477228	0.419955	0.397667	0.33186	0.4039	0.478621	0.491463	0.471572	0.4889	0.449671	0.426222	chr19	54040510	54042212	ZNF331_1	ZNF331:ALT-TSS-DMR1
chr19	54041856	54041856	cg03499639	0.487076	0.191519	0.244162	0.492126	0.429658	0.503463	0.454801	0.382309	0.485879	0.476433	0.516758	0.453022	0.428521	0.432564	0.344199	0.44391	0.50674	0.474648	0.496417	0.48662	0.483198	0.503851	chr19	54040510	54042212	ZNF331_1	ZNF331:ALT-TSS-DMR1
chr19	54057208	54057208	cg06860848	0.50399	0.250778	0.333923	0.514743	0.504123	0.513692	0.480117	0.470838	0.54548	0.521877	0.471523	0.575076	0.421182	0.45531	0.471829	0.516907	0.540717	0.513164	0.559183	0.479928	0.517482	0.512028	chr19	54057086	54058425	ZNF331_2	ZNF331:ALT-TSS-DMR2
chr19	54057415	54057415	cg03113572	0.576465	0.3258	0.40344	0.603289	0.554316	0.63284	0.567209	0.574217	0.561901	0.613327	0.505802	0.622835	0.553558	0.562636	0.506101	0.594841	0.583741	0.597484	0.617216	0.601552	0.608808	0.546444	chr19	54057086	54058425	ZNF331_2	ZNF331:ALT-TSS-DMR2
chr19	54057615	54057615	cg17223707	0.5407	0.329955	0.391678	0.551059	0.518333	0.587417	0.506586	0.506341	0.509865	0.564992	0.535377	0.563358	0.488984	0.551758	0.467112	0.498424	0.537557	0.553209	0.564248	0.551715	0.577793	0.513031	chr19	54057086	54058425	ZNF331_2	ZNF331:ALT-TSS-DMR2
chr19	54057671	54057671	cg10823956	0.484671	0.322421	0.388347	0.495086	0.441945	0.483318	0.498191	0.482449	0.461212	0.496743	0.532412	0.431565	0.456941	0.469729	0.452138	0.501702	0.501932	0.5135	0.516651	0.520422	0.513265	0.437494	chr19	54057086	54058425	ZNF331_2	ZNF331:ALT-TSS-DMR2
chr19	54057705	54057705	cg19696891	0.43443	0.283357	0.318412	0.435359	0.405151	0.41558	0.419261	0.416571	0.411142	0.454085	0.452492	0.445022	0.413035	0.37246	0.393129	0.400927	0.431624	0.41171	0.458343	0.447607	0.448865	0.392043	chr19	54057086	54058425	ZNF331_2	ZNF331:ALT-TSS-DMR2
chr19	54057794	54057794	cg03490784	0.50491	0.387454	0.419038	0.473987	0.503632	0.444029	0.504789	0.504529	0.483574	0.528075	0.542886	0.520445	0.517897	0.436513	0.493546	0.473824	0.523253	0.56867	0.517452	0.532858	0.538603	0.49033	chr19	54057086	54058425	ZNF331_2	ZNF331:ALT-TSS-DMR2
chr19	54057916	54057916	cg12551529	0.515749	0.397587	0.43673	0.525378	0.508418	0.5272	0.512636	0.520577	0.512561	0.534136	0.517328	0.5395	0.471685	0.495092	0.513244	0.525371	0.522239	0.533819	0.534641	0.546357	0.543033	0.527581	chr19	54057086	54058425	ZNF331_2	ZNF331:ALT-TSS-DMR2
chr19	54058085	54058085	cg20071427	0.58075	0.323444	0.424958	0.61724	0.574155	0.613253	0.526731	0.582076	0.567045	0.622852	0.550995	0.666374	0.538238	0.523026	0.539538	0.516791	0.614813	0.614139	0.598479	0.622837	0.591128	0.483845	chr19	54057086	54058425	ZNF331_2	ZNF331:ALT-TSS-DMR2
chr19	57348529	57348529	cg14904295	0.361997	0.180124	0.31462	0.419788	0.352654	0.360471	0.381958	0.352524	0.347448	0.393655	0.344162	0.286986	0.364931	0.408441	0.38597	0.365535	0.349474	0.306296	0.48909	0.4091	0.435847	0.409861	chr19	57348493	57353271	PEG3	PEG3:TSS-DMR
chr19	57349204	57349204	cg15473155	0.473615	0.267811	0.419759	0.54312	0.509834	0.455601	0.506815	0.412911	0.485226	0.523631	0.485496	0.520443	0.392586	0.453071	0.522276	0.519467	0.473445	0.508716	0.530941	0.521049	0.51741	0.489988	chr19	57348493	57353271	PEG3	PEG3:TSS-DMR
chr19	57349679	57349679	cg19041006	0.476728	0.206969	0.453429	0.556839	0.499375	0.482937	0.558979	0.449503	0.519042	0.52799	0.559922	0.421801	0.423825	0.521125	0.542219	0.50395	0.513288	0.496922	0.565931	0.529723	0.534864	0.554553	chr19	57348493	57353271	PEG3	PEG3:TSS-DMR
chr19	57349709	57349709	cg17663463	0.55367	0.26781	0.514851	0.643682	0.616138	0.601107	0.641192	0.49694	0.579296	0.616566	0.534092	0.622755	0.480755	0.608443	0.623788	0.59485	0.584991	0.603898	0.648008	0.620549	0.626302	0.631016	chr19	57348493	57353271	PEG3	PEG3:TSS-DMR
chr19	57349815	57349815	cg19771589	0.503792	0.231755	0.457345	0.593634	0.565127	0.535441	0.543229	0.434629	0.545808	0.52771	0.503821	0.551092	0.454212	0.511961	0.578082	0.511468	0.524622	0.547498	0.59608	0.537859	0.569901	0.55659	chr19	57348493	57353271	PEG3	PEG3:TSS-DMR
chr19	57350004	57350004	cg02793099	0.496476	0.360654	0.473825	0.579233	0.528956	0.531849	0.553255	0.474712	0.513801	0.540728	0.523344	0.571572	0.494172	0.493997	0.53607	0.481845	0.489062	0.539268	0.547287	0.557996	0.542381	0.540139	chr19	57348493	57353271	PEG3	PEG3:TSS-DMR
chr19	57350096	57350096	cg01656470	0.542647	0.326817	0.530217	0.6506	0.637058	0.606973	0.607299	0.496489	0.584704	0.60054	0.51027	0.649042	0.564813	0.578444	0.59043	0.595754	0.58695	0.609097	0.648054	0.621938	0.655606	0.647148	chr19	57348493	57353271	PEG3	PEG3:TSS-DMR
chr19	57350292	57350292	cg27519373	0.57975	0.343144	0.556758	0.666344	0.631845	0.669654	0.611244	0.514481	0.66018	0.626961	0.574308	0.687395	0.598513	0.586693	0.608624	0.627155	0.6308	0.602253	0.719459	0.6601	0.673167	0.708924	chr19	57348493	57353271	PEG3	PEG3:TSS-DMR
chr19	57350313	57350313	cg18516833	0.771164	0.674906	0.725202	0.806924	0.781735	0.765463	0.780399	0.723195	0.748312	0.776973	0.762313	0.835686	0.759822	0.753398	0.742822	0.718098	0.807633	0.743676	0.749762	0.757059	0.756825	0.767259	chr19	57348493	57353271	PEG3	PEG3:TSS-DMR
chr19	57350503	57350503	cg07310951	0.455359	0.333598	0.470368	0.494118	0.468052	0.509223	0.442227	0.456624	0.443211	0.447768	0.411131	0.53185	0.464863	0.49326	0.412139	0.464826	0.476864	0.449602	0.503758	0.489313	0.503448	0.493713	chr19	57348493	57353271	PEG3	PEG3:TSS-DMR
chr19	57351322	57351322	cg02478023	0.52095	0.346605	0.469068	0.561847	0.563163	0.541313	0.524564	0.574808	0.500866	0.55228	0.507912	0.502341	0.495852	0.519145	0.51996	0.566154	0.545494	0.533611	0.53246	0.556843	0.526013	0.556511	chr19	57348493	57353271	PEG3	PEG3:TSS-DMR
chr19	57351440	57351440	cg22354595	0.517034	0.333758	0.476356	0.576013	0.559193	0.579887	0.518701	0.526488	0.48107	0.547017	0.543329	0.514093	0.517795	0.488963	0.50934	0.56888	0.553718	0.548169	0.584662	0.576993	0.543619	0.553982	chr19	57348493	57353271	PEG3	PEG3:TSS-DMR
chr19	57351642	57351642	cg19335327	0.498805	0.34826	0.458481	0.583541	0.524897	0.538134	0.494719	0.503925	0.485267	0.542674	0.500711	0.541069	0.489746	0.540844	0.503879	0.482561	0.541337	0.536843	0.5652	0.546292	0.530252	0.511174	chr19	57348493	57353271	PEG3	PEG3:TSS-DMR
chr19	57351791	57351791	cg14849423	0.565147	0.436537	0.527804	0.619846	0.593191	0.588236	0.557555	0.575463	0.529862	0.592089	0.568838	0.641847	0.539721	0.586673	0.554332	0.542865	0.609893	0.586786	0.636321	0.578025	0.57434	0.570409	chr19	57348493	57353271	PEG3	PEG3:TSS-DMR
chr19	57352014	57352014	cg15777825	0.481415	0.354662	0.427458	0.498057	0.502172	0.47273	0.492615	0.48865	0.46236	0.49834	0.465351	0.511039	0.470487	0.473577	0.462874	0.477863	0.483096	0.500551	0.501998	0.476772	0.482749	0.498345	chr19	57348493	57353271	PEG3	PEG3:TSS-DMR
chr19	57352021	57352021	cg12205903	0.467643	0.35593	0.457648	0.557843	0.509915	0.489751	0.510018	0.52692	0.495049	0.528835	0.521022	0.532538	0.510838	0.445456	0.45827	0.488564	0.50014	0.500117	0.516985	0.504144	0.47769	0.500779	chr19	57348493	57353271	PEG3	PEG3:TSS-DMR
chr19	57352074	57352074	cg26349266	0.547484	0.398622	0.522673	0.609022	0.57978	0.547644	0.569472	0.593289	0.552986	0.600724	0.581334	0.542102	0.550119	0.550247	0.571849	0.5996	0.590515	0.60196	0.586998	0.603058	0.557733	0.547671	chr19	57348493	57353271	PEG3	PEG3:TSS-DMR
chr19	57352134	57352134	cg02162069	0.471116	0.296707	0.422879	0.532174	0.510676	0.465603	0.475673	0.490698	0.4637	0.501286	0.475025	0.521792	0.455649	0.501507	0.463091	0.451736	0.507895	0.510924	0.542823	0.490653	0.48305	0.473425	chr19	57348493	57353271	PEG3	PEG3:TSS-DMR
chr19	57352142	57352142	cg13960339	0.520184	0.318345	0.454366	0.538521	0.554694	0.539766	0.528429	0.523388	0.490237	0.550594	0.469809	0.604239	0.50789	0.51964	0.488628	0.49785	0.538352	0.537045	0.575385	0.540044	0.534579	0.509721	chr19	57348493	57353271	PEG3	PEG3:TSS-DMR
chr19	57352176	57352176	cg13369939	0.547354	0.388626	0.497882	0.603944	0.567134	0.55487	0.535761	0.548354	0.531697	0.569062	0.516287	0.589982	0.532205	0.566151	0.532264	0.540923	0.58933	0.561446	0.559581	0.565106	0.544525	0.531274	chr19	57348493	57353271	PEG3	PEG3:TSS-DMR
chr19	57352185	57352185	cg20628335	0.476142	0.297886	0.4216	0.516754	0.489944	0.519164	0.447542	0.488746	0.479351	0.530837	0.484858	0.496636	0.517823	0.466835	0.438912	0.486095	0.536265	0.526128	0.535431	0.514806	0.496482	0.48482	chr19	57348493	57353271	PEG3	PEG3:TSS-DMR
chr19	57352252	57352252	cg22294267	0.625246	0.471543	0.570984	0.656438	0.659891	0.632744	0.635066	0.628976	0.628171	0.661519	0.633435	0.705531	0.603033	0.642609	0.572794	0.612875	0.65961	0.655443	0.646646	0.645434	0.644528	0.61704	chr19	57348493	57353271	PEG3	PEG3:TSS-DMR
chr19	57352269	57352269	cg19098268	0.528325	0.365336	0.50046	0.570713	0.585008	0.567187	0.577079	0.541755	0.544815	0.563314	0.508646	0.617676	0.570656	0.552311	0.476169	0.561515	0.586925	0.551087	0.620727	0.563572	0.583874	0.569262	chr19	57348493	57353271	PEG3	PEG3:TSS-DMR
chr19	57352465	57352465	cg24844423	0.570844	0.269223	0.486867	0.662243	0.511442	0.603818	0.589514	0.519939	0.553968	0.611054	0.570793	0.532808	0.549598	0.530779	0.57362	0.575069	0.594177	0.610535	0.621765	0.603315	0.549501	0.643721	chr19	57348493	57353271	PEG3	PEG3:TSS-DMR
chr19	57352519	57352519	cg15678121	0.591696	0.296403	0.526445	0.634559	0.637686	0.613289	0.539271	0.548443	0.578879	0.604679	0.581234	0.651134	0.561266	0.571892	0.539779	0.548059	0.589502	0.663573	0.585414	0.628168	0.64503	0.625956	chr19	57348493	57353271	PEG3	PEG3:TSS-DMR
chr19	57352584	57352584	cg25458871	0.523764	0.336474	0.413528	0.474197	0.537683	0.559451	0.500204	0.479719	0.511406	0.484416	0.425216	0.510414	0.549797	0.538011	0.476091	0.460745	0.519556	0.523174	0.524868	0.524415	0.522845	0.57209	chr19	57348493	57353271	PEG3	PEG3:TSS-DMR
chr19	57352657	57352657	cg18668753	0.614817	0.370339	0.573321	0.69709	0.665053	0.629394	0.675172	0.650845	0.62369	0.653387	0.58482	0.721659	0.624626	0.628822	0.636512	0.601582	0.69339	0.672314	0.674863	0.62344	0.672656	0.635644	chr19	57348493	57353271	PEG3	PEG3:TSS-DMR
chr19	57352686	57352686	cg18706888	0.546669	0.31171	0.505648	0.628417	0.450223	0.575788	0.587504	0.598765	0.572406	0.582549	0.547162	0.650752	0.553901	0.5578	0.444343	0.578768	0.617593	0.611562	0.629087	0.58972	0.590939	0.524975	chr19	57348493	57353271	PEG3	PEG3:TSS-DMR
chr19	57352729	57352729	cg01054891	0.446547	0.239925	0.323572	0.479708	0.483242	0.43212	0.458169	0.462334	0.450236	0.479669	0.463114	0.418588	0.418625	0.427447	0.484455	0.441168	0.471846	0.467543	0.507849	0.472762	0.509623	0.463534	chr19	57348493	57353271	PEG3	PEG3:TSS-DMR
chr19	57352746	57352746	cg18644235	0.720456	0.405623	0.611894	0.74791	0.760104	0.715606	0.740236	0.6839	0.677267	0.715642	0.751319	0.717101	0.691204	0.656474	0.713485	0.666744	0.703813	0.703859	0.754241	0.718503	0.744167	0.692163	chr19	57348493	57353271	PEG3	PEG3:TSS-DMR
chr19	57352785	57352785	cg13374648	0.491846	0.296651	0.400603	0.52563	0.527095	0.502246	0.497511	0.48354	0.501458	0.538182	0.459022	0.500251	0.477609	0.514484	0.474004	0.511174	0.531086	0.538427	0.526444	0.511822	0.525558	0.533605	chr19	57348493	57353271	PEG3	PEG3:TSS-DMR
chr19	57352807	57352807	cg26917367	0.702759	0.442843	0.623656	0.730361	0.742414	0.698689	0.721542	0.640451	0.709665	0.759859	0.722555	0.659252	0.689506	0.766295	0.616374	0.665125	0.750826	0.695963	0.688524	0.727833	0.66938	0.731536	chr19	57348493	57353271	PEG3	PEG3:TSS-DMR
chr19	57353128	57353128	cg22927979	0.769914	0.81325	0.667285	0.773235	0.749818	0.795028	0.721745	0.794581	0.709591	0.818816	0.801041	0.706191	0.805258	0.733895	0.750333	0.794528	0.764338	0.770138	0.814248	0.81421	0.791994	0.754945	chr19	57348493	57353271	PEG3	PEG3:TSS-DMR
chr2	207068254	207068254	cg19696983	0.946858	0.974026	0.936196	0.970867	0.929613	0.960171	0.957961	0.971811	0.970133	0.965846	0.960955	0.941949	0.962496	0.971933	0.952128	0.947056	0.924484	0.950212	0.965211	0.947068	0.97296	0.961292	chr2	207066967	207069445	GPR1-AS	GPR1-AS:TSS-DMR
chr2	207068317	207068317	cg23239484	0.930349	0.919013	0.943529	0.978535	0.928178	0.939502	0.931645	0.945346	0.938336	0.934266	0.933107	0.930926	0.943747	0.939111	0.951305	0.929216	0.941477	0.951872	0.918707	0.948003	0.948284	0.908145	chr2	207066967	207069445	GPR1-AS	GPR1-AS:TSS-DMR
chr2	207068409	207068409	cg13443116	0.971726	0.975838	0.970249	0.964035	0.976912	0.971556	0.966523	0.978531	0.976834	0.975085	0.971772	0.973995	0.973833	0.972928	0.970167	0.96814	0.974438	0.971276	0.974765	0.969209	0.980565	0.98029	chr2	207066967	207069445	GPR1-AS	GPR1-AS:TSS-DMR
chr2	207114924	207114924	cg22719723	0.569234	0.732879	0.62389	0.580143	0.592766	0.578521	0.572817	0.61771	0.605871	0.605077	0.59527	0.641941	0.544925	0.643806	0.555712	0.596503	0.587173	0.589781	0.575945	0.592545	0.568985	0.594834	chr2	207114583	207136544	ZDBF2/GPR1	ZDBF2/GPR1:IG-DMR
chr2	207116070	207116070	cg25535070	0.673688	0.896297	0.687801	0.695872	0.717191	0.714717	0.651349	0.675165	0.669761	0.697804	0.731495	0.746822	0.728199	0.671946	0.709032	0.67768	0.729736	0.680946	0.690999	0.658021	0.713588	0.691176	chr2	207114583	207136544	ZDBF2/GPR1	ZDBF2/GPR1:IG-DMR
chr2	207116401	207116401	cg04359324	0.621118	0.901422	0.686748	0.629194	0.676599	0.679402	0.623146	0.77693	0.621405	0.665277	0.709168	0.713292	0.585291	0.623664	0.669881	0.709182	0.681031	0.666338	0.612556	0.619253	0.641497	0.55384	chr2	207114583	207136544	ZDBF2/GPR1	ZDBF2/GPR1:IG-DMR
chr2	207118253	207118253	cg20471298	0.595678	0.805695	0.633039	0.612942	0.643109	0.601656	0.595473	0.597303	0.564989	0.590603	0.632969	0.714412	0.579666	0.611564	0.563846	0.614424	0.621091	0.585182	0.609723	0.617501	0.615568	0.604273	chr2	207114583	207136544	ZDBF2/GPR1	ZDBF2/GPR1:IG-DMR
chr2	207118288	207118288	cg03428109	0.744335	0.873291	0.683377	0.800927	0.740022	0.766755	0.71671	0.728869	0.764688	0.736062	0.702537	0.719032	0.745833	0.777696	0.786901	0.774072	0.746552	0.769672	0.725172	0.709816	0.728218	0.740061	chr2	207114583	207136544	ZDBF2/GPR1	ZDBF2/GPR1:IG-DMR
chr2	207125019	207125019	cg15093040	0.485604	0.72403	0.631402	0.442195	0.583351	0.550811	0.480456	0.46817	0.536561	0.507017	0.555735	0.587692	0.574175	0.446514	0.5098	0.557439	0.50541	0.5104	0.553085	0.547962	0.530307	0.551665	chr2	207114583	207136544	ZDBF2/GPR1	ZDBF2/GPR1:IG-DMR
chr2	207125060	207125060	cg17133012	0.41498	0.627868	0.571935	0.428671	0.462144	0.447295	0.318523	0.440803	0.440047	0.441482	0.455306	0.565832	0.397462	0.461014	0.385268	0.389476	0.445562	0.409415	0.418629	0.401709	0.42418	0.405665	chr2	207114583	207136544	ZDBF2/GPR1	ZDBF2/GPR1:IG-DMR
chr2	207125268	207125268	cg16353127	0.0282914	0.0424383	0.0513606	0.0359031	0.0424318	0.0271751	0.024011	0.0144735	0.0243997	0.0209161	0.0283142	0.0411543	0.032406	0.036348	0.0299205	0.0204757	0.0295793	0.0195734	0.0227828	0.0354522	0.0374118	0.0242431	chr2	207114583	207136544	ZDBF2/GPR1	ZDBF2/GPR1:IG-DMR
chr2	207125465	207125465	cg04918871	0.498155	0.760294	0.564835	0.626099	0.580693	0.555605	0.515574	0.538925	0.574009	0.584036	0.529746	0.599381	0.526829	0.508129	0.589569	0.677163	0.539666	0.561102	0.582309	0.567188	0.56172	0.569827	chr2	207114583	207136544	ZDBF2/GPR1	ZDBF2/GPR1:IG-DMR
chr2	207125606	207125606	cg03141680	0.626064	0.789302	0.642117	0.64198	0.649409	0.572408	0.574931	0.630205	0.613439	0.533316	0.575957	0.64708	0.558068	0.651127	0.58377	0.661133	0.589007	0.584976	0.588729	0.626347	0.577422	0.546674	chr2	207114583	207136544	ZDBF2/GPR1	ZDBF2/GPR1:IG-DMR
chr2	207127226	207127226	cg25307915	0.610794	0.849231	0.668485	0.610799	0.640836	0.614165	0.61341	0.722911	0.613405	0.627276	0.617603	0.67205	0.642626	0.64348	0.608841	0.668646	0.620014	0.596463	0.649179	0.599401	0.630934	0.618464	chr2	207114583	207136544	ZDBF2/GPR1	ZDBF2/GPR1:IG-DMR
chr2	207127364	207127364	cg19366042	0.581987	0.85945	0.673801	0.66226	0.683165	0.618098	0.608693	0.674432	0.623966	0.687624	0.653696	0.756113	0.61495	0.673765	0.561751	0.681207	0.662337	0.640368	0.667176	0.638215	0.613103	0.624371	chr2	207114583	207136544	ZDBF2/GPR1	ZDBF2/GPR1:IG-DMR
chr2	207129158	207129158	cg09448460	0.333691	0.520686	0.392869	0.390853	0.379593	0.380454	0.272637	0.355733	0.334396	0.345179	0.374249	0.461352	0.353448	0.310454	0.336385	0.353051	0.375415	0.347941	0.402617	0.347344	0.335142	0.312557	chr2	207114583	207136544	ZDBF2/GPR1	ZDBF2/GPR1:IG-DMR
chr2	207136184	207136184	cg10583266	0.43611	0.718024	0.473954	0.420544	0.487822	0.42532	0.388352	0.478666	0.436371	0.422993	0.431773	0.480663	0.43612	0.556286	0.421516	0.449719	0.448226	0.393574	0.526145	0.469225	0.44715	0.404057	chr2	207114583	207136544	ZDBF2/GPR1	ZDBF2/GPR1:IG-DMR
chr20	30134929	30134929	cg25359645	0.471112	0.259574	0.388337	0.428665	0.270855	0.46685	0.461026	0.309104	0.459782	0.493482	0.405493	0.384031	0.394997	0.466893	0.410083	0.453951	0.438504	0.433931	0.443768	0.464724	0.424611	0.427954	chr20	30134663	30135933	MCTS2P	MCTS2P:TSS-DMR
chr20	30134973	30134973	cg24607140	0.601638	0.311291	0.542394	0.622054	0.334574	0.631627	0.555324	0.387386	0.623358	0.628751	0.6138	0.610021	0.56269	0.514283	0.525712	0.509617	0.592971	0.604437	0.622778	0.622572	0.609084	0.579144	chr20	30134663	30135933	MCTS2P	MCTS2P:TSS-DMR
chr20	30135144	30135144	cg15815607	0.551737	0.31478	0.50214	0.579605	0.362745	0.563615	0.542811	0.397846	0.550949	0.553693	0.541245	0.546102	0.488267	0.468372	0.479386	0.580131	0.54431	0.533072	0.542486	0.551544	0.552961	0.513186	chr20	30134663	30135933	MCTS2P	MCTS2P:TSS-DMR
chr20	30135149	30135149	cg25645178	0.519492	0.262124	0.454243	0.511847	0.335236	0.519007	0.489451	0.354689	0.512361	0.501384	0.477216	0.499042	0.46338	0.425207	0.423796	0.540171	0.497969	0.523368	0.505144	0.507846	0.507304	0.493945	chr20	30134663	30135933	MCTS2P	MCTS2P:TSS-DMR
chr20	30135158	30135158	cg17840843	0.453698	0.240943	0.389936	0.452306	0.281898	0.424697	0.430486	0.293735	0.440294	0.424495	0.478915	0.371915	0.381943	0.3971	0.392376	0.41085	0.426304	0.432891	0.458849	0.432681	0.438581	0.422728	chr20	30134663	30135933	MCTS2P	MCTS2P:TSS-DMR
chr20	30135177	30135177	cg02146091	0.525213	0.303932	0.455616	0.501611	0.333931	0.525061	0.50089	0.36226	0.50807	0.496203	0.486632	0.444773	0.478064	0.477837	0.448939	0.491524	0.48174	0.489638	0.507057	0.511281	0.483919	0.477065	chr20	30134663	30135933	MCTS2P	MCTS2P:TSS-DMR
chr20	30135291	30135291	cg14175568	0.399977	0.153274	0.373222	0.445968	0.181598	0.433864	0.418311	0.245657	0.400068	0.449129	0.34666	0.44891	0.378326	0.390632	0.33918	0.383815	0.421654	0.420767	0.478322	0.399535	0.46887	0.403997	chr20	30134663	30135933	MCTS2P	MCTS2P:TSS-DMR
chr20	30135362	30135362	cg20129782	0.406612	0.146155	0.36005	0.412808	0.181848	0.439143	0.405722	0.225939	0.426254	0.418971	0.339764	0.40205	0.345002	0.379847	0.336753	0.394863	0.414152	0.381625	0.430616	0.441143	0.442149	0.403072	chr20	30134663	30135933	MCTS2P	MCTS2P:TSS-DMR
chr20	36148604	36148604	cg23757721	0.809699	0.580206	0.661799	0.890587	0.767971	0.780715	0.739597	0.590412	0.742053	0.737692	0.71765	0.742664	0.686221	0.738501	0.704768	0.889803	0.6769	0.830827	0.693545	0.872828	0.82133	0.729442	chr20	36148604	36150528	NNAT	NNAT:TSS-DMR
chr20	36148615	36148615	cg26083330	0.794485	0.629916	0.693651	0.824381	0.743372	0.755973	0.745207	0.642903	0.719234	0.742588	0.702835	0.796224	0.693225	0.723703	0.696526	0.827156	0.694192	0.781353	0.689549	0.801437	0.785203	0.737096	chr20	36148604	36150528	NNAT	NNAT:TSS-DMR
chr20	36148620	36148620	cg22551578	0.703061	0.466542	0.573536	0.719067	0.618274	0.618479	0.622381	0.505746	0.619096	0.62337	0.582106	0.617619	0.557278	0.608946	0.575959	0.780224	0.553864	0.701485	0.563849	0.750727	0.684857	0.58908	chr20	36148604	36150528	NNAT	NNAT:TSS-DMR
chr20	36148642	36148642	cg04489586	0.691705	0.569515	0.593188	0.727483	0.665778	0.663852	0.664053	0.5727	0.636185	0.665311	0.635152	0.643429	0.609512	0.651666	0.643368	0.76531	0.625852	0.712119	0.623668	0.738286	0.70231	0.663147	chr20	36148604	36150528	NNAT	NNAT:TSS-DMR
chr20	36148672	36148672	cg23605670	0.650163	0.47234	0.549556	0.692021	0.583998	0.61126	0.582372	0.485069	0.621925	0.582434	0.56165	0.590958	0.566644	0.586208	0.573961	0.722164	0.550945	0.677215	0.554929	0.707308	0.667184	0.594528	chr20	36148604	36150528	NNAT	NNAT:TSS-DMR
chr20	36148679	36148679	cg12862537	0.704407	0.456486	0.530972	0.764666	0.648905	0.685248	0.643227	0.453483	0.649692	0.602836	0.598322	0.629907	0.599355	0.613131	0.594456	0.807358	0.594683	0.756038	0.606525	0.766213	0.736748	0.656013	chr20	36148604	36150528	NNAT	NNAT:TSS-DMR
chr20	36148699	36148699	cg10981598	0.695328	0.500618	0.562206	0.722278	0.61201	0.63827	0.609454	0.487768	0.633128	0.606075	0.570028	0.588968	0.588895	0.599755	0.609355	0.757464	0.567715	0.71499	0.542584	0.722903	0.68422	0.589844	chr20	36148604	36150528	NNAT	NNAT:TSS-DMR
chr20	36148738	36148738	cg13790727	0.816095	0.673807	0.717288	0.83243	0.770233	0.793926	0.755489	0.67134	0.746979	0.751628	0.739292	0.813797	0.731662	0.737303	0.724968	0.848783	0.735911	0.806729	0.731086	0.841366	0.819179	0.747151	chr20	36148604	36150528	NNAT	NNAT:TSS-DMR
chr20	36148767	36148767	cg20783699	0.763035	0.601352	0.665645	0.811509	0.704862	0.725318	0.75165	0.586333	0.718686	0.708476	0.728778	0.730847	0.673129	0.702414	0.681655	0.818912	0.688779	0.804989	0.689884	0.804893	0.783885	0.731407	chr20	36148604	36150528	NNAT	NNAT:TSS-DMR
chr20	36148775	36148775	cg25712981	0.840995	0.642477	0.734632	0.849636	0.793037	0.77946	0.803407	0.653543	0.809098	0.758083	0.746037	0.835095	0.712574	0.765024	0.75616	0.87812	0.739461	0.844981	0.744568	0.858526	0.842093	0.76838	chr20	36148604	36150528	NNAT	NNAT:TSS-DMR
chr20	36148779	36148779	cg03615235	0.827096	0.631105	0.698674	0.84361	0.770779	0.78069	0.787571	0.623052	0.770037	0.771502	0.736292	0.78446	0.693885	0.761506	0.745359	0.870887	0.719291	0.845762	0.737565	0.84989	0.794877	0.763482	chr20	36148604	36150528	NNAT	NNAT:TSS-DMR
chr20	36148791	36148791	cg17643025	0.899625	0.685111	0.785695	0.926424	0.857664	0.851026	0.863612	0.669956	0.88366	0.817229	0.838279	0.886195	0.798851	0.826632	0.810263	0.923886	0.81934	0.918887	0.815946	0.905376	0.905111	0.833851	chr20	36148604	36150528	NNAT	NNAT:TSS-DMR
chr20	36148798	36148798	cg24762053	0.848163	0.631704	0.70621	0.870671	0.789767	0.813611	0.798558	0.625326	0.791726	0.757743	0.768489	0.818891	0.725782	0.764919	0.740458	0.885883	0.771089	0.866508	0.754406	0.857637	0.841058	0.784322	chr20	36148604	36150528	NNAT	NNAT:TSS-DMR
chr20	36148803	36148803	cg14469070	0.889225	0.629021	0.754355	0.904067	0.809855	0.82774	0.8149	0.60852	0.81866	0.811592	0.791555	0.783187	0.743008	0.826655	0.834127	0.899113	0.77259	0.910964	0.764586	0.89438	0.862437	0.797353	chr20	36148604	36150528	NNAT	NNAT:TSS-DMR
chr20	36148860	36148860	cg22298088	0.85225	0.555855	0.666227	0.881664	0.771633	0.794662	0.739165	0.549711	0.759072	0.745711	0.691723	0.789434	0.672736	0.740765	0.737848	0.906033	0.728673	0.85571	0.710454	0.85433	0.845903	0.775981	chr20	36148604	36150528	NNAT	NNAT:TSS-DMR
chr20	36148928	36148928	cg22943498	0.834678	0.556199	0.645517	0.859671	0.715231	0.729663	0.730863	0.541411	0.738074	0.70859	0.711589	0.706881	0.659858	0.736569	0.740832	0.870928	0.685387	0.840954	0.720175	0.82993	0.801937	0.734446	chr20	36148604	36150528	NNAT	NNAT:TSS-DMR
chr20	36148954	36148954	cg14765818	0.687206	0.536619	0.572505	0.707845	0.630538	0.642907	0.619572	0.521922	0.61797	0.62032	0.596744	0.620764	0.592194	0.611601	0.605235	0.745157	0.59684	0.669906	0.584279	0.715747	0.671868	0.619049	chr20	36148604	36150528	NNAT	NNAT:TSS-DMR
chr20	36148994	36148994	cg15473473	0.81866	0.494881	0.609803	0.817928	0.718619	0.734359	0.723994	0.481114	0.718331	0.705485	0.633221	0.6972	0.633738	0.715372	0.71335	0.866323	0.668021	0.823573	0.651788	0.831447	0.814976	0.707099	chr20	36148604	36150528	NNAT	NNAT:TSS-DMR
chr20	36149013	36149013	cg07156273	0.809616	0.532381	0.59686	0.866134	0.750907	0.770544	0.731019	0.52098	0.720977	0.7076	0.694452	0.755662	0.639999	0.725421	0.677599	0.881089	0.68906	0.807846	0.695931	0.864756	0.826367	0.741279	chr20	36148604	36150528	NNAT	NNAT:TSS-DMR
chr20	36149022	36149022	cg01466133	0.810826	0.532456	0.635355	0.873542	0.747972	0.76869	0.77725	0.530416	0.729258	0.704841	0.66146	0.775134	0.667157	0.721012	0.721055	0.874418	0.708509	0.836234	0.687961	0.831893	0.807385	0.76104	chr20	36148604	36150528	NNAT	NNAT:TSS-DMR
chr20	36149081	36149081	cg24675557	0.808475	0.514733	0.616553	0.797151	0.70204	0.728262	0.726871	0.542974	0.673442	0.687374	0.671742	0.678387	0.642578	0.695365	0.669763	0.852665	0.654672	0.783354	0.66027	0.808241	0.776538	0.698055	chr20	36148604	36150528	NNAT	NNAT:TSS-DMR
chr20	36149112	36149112	cg20479660	0.78656	0.487472	0.588755	0.832616	0.715114	0.752236	0.727121	0.490318	0.672733	0.64834	0.627298	0.739296	0.618284	0.696686	0.645685	0.818064	0.647317	0.78312	0.668684	0.769648	0.764439	0.698444	chr20	36148604	36150528	NNAT	NNAT:TSS-DMR
chr20	36149119	36149119	cg22421148	0.786352	0.563704	0.642491	0.82954	0.74986	0.741311	0.723425	0.555986	0.698648	0.704832	0.662649	0.728696	0.651077	0.724005	0.709234	0.855123	0.695775	0.811012	0.690985	0.843068	0.796183	0.717333	chr20	36148604	36150528	NNAT	NNAT:TSS-DMR
chr20	36149121	36149121	cg22510412	0.822596	0.525002	0.655508	0.86434	0.726534	0.762716	0.783214	0.547643	0.709219	0.736429	0.699925	0.723702	0.671353	0.76005	0.69207	0.890822	0.693725	0.832777	0.678303	0.871271	0.834652	0.718964	chr20	36148604	36150528	NNAT	NNAT:TSS-DMR
chr20	36149185	36149185	cg03061677	0.773732	0.520947	0.610652	0.851336	0.705648	0.733673	0.684341	0.512605	0.71648	0.700222	0.680428	0.721079	0.632692	0.720508	0.665156	0.819181	0.674093	0.781159	0.698715	0.804993	0.760281	0.709421	chr20	36148604	36150528	NNAT	NNAT:TSS-DMR
chr20	36149188	36149188	cg00576435	0.744158	0.502448	0.58022	0.786363	0.67427	0.69045	0.687474	0.51659	0.65435	0.66537	0.626445	0.721253	0.612518	0.674356	0.612139	0.803125	0.655788	0.753881	0.660509	0.788409	0.746636	0.652956	chr20	36148604	36150528	NNAT	NNAT:TSS-DMR
chr20	36149194	36149194	cg18433380	0.80099	0.482857	0.602697	0.829234	0.693256	0.706383	0.680945	0.446508	0.642096	0.695485	0.661516	0.689258	0.66074	0.654885	0.631006	0.860864	0.667512	0.778918	0.627286	0.827644	0.819305	0.68016	chr20	36148604	36150528	NNAT	NNAT:TSS-DMR
chr20	36149231	36149231	cg16648571	0.670709	0.422424	0.536769	0.678004	0.562227	0.589475	0.585246	0.414652	0.592898	0.567289	0.54661	0.546478	0.55112	0.563573	0.567184	0.709009	0.553831	0.621667	0.526122	0.680996	0.636391	0.57864	chr20	36148604	36150528	NNAT	NNAT:TSS-DMR
chr20	36149271	36149271	cg04810287	0.747071	0.503013	0.573577	0.826456	0.691616	0.749318	0.689286	0.452461	0.64897	0.698676	0.652723	0.627553	0.626195	0.699523	0.676298	0.846971	0.66379	0.799809	0.662334	0.803352	0.785464	0.671754	chr20	36148604	36150528	NNAT	NNAT:TSS-DMR
chr20	36149452	36149452	cg25962605	0.670902	0.378957	0.53608	0.729125	0.608425	0.637663	0.58482	0.358956	0.580894	0.583379	0.535119	0.596576	0.527667	0.589624	0.575204	0.729628	0.574606	0.657194	0.580089	0.677814	0.658959	0.603735	chr20	36148604	36150528	NNAT	NNAT:TSS-DMR
chr20	36149455	36149455	cg21588305	0.759248	0.567488	0.668915	0.853207	0.749672	0.742466	0.760948	0.542103	0.721128	0.722007	0.696937	0.761475	0.650614	0.740953	0.697768	0.844173	0.693536	0.819917	0.679261	0.840173	0.803846	0.731523	chr20	36148604	36150528	NNAT	NNAT:TSS-DMR
chr20	36149656	36149656	cg13708635	0.584459	0.449367	0.500695	0.610278	0.533888	0.549902	0.549435	0.459551	0.546233	0.532993	0.531516	0.513266	0.52675	0.52211	0.535071	0.626065	0.529954	0.564816	0.516976	0.598535	0.579434	0.532997	chr20	36148604	36150528	NNAT	NNAT:TSS-DMR
chr20	36149706	36149706	cg11174847	0.625124	0.424143	0.563483	0.671847	0.601255	0.619164	0.60029	0.436597	0.631309	0.610004	0.603341	0.602495	0.58562	0.566609	0.558284	0.656521	0.592466	0.620063	0.584072	0.65864	0.627174	0.592557	chr20	36148604	36150528	NNAT	NNAT:TSS-DMR
chr20	36149750	36149750	cg23566503	0.594412	0.424518	0.522684	0.653386	0.573497	0.592922	0.57654	0.403272	0.563242	0.559112	0.54401	0.570653	0.515685	0.521692	0.550237	0.659658	0.570109	0.598943	0.523155	0.6061	0.591198	0.5559	chr20	36148604	36150528	NNAT	NNAT:TSS-DMR
chr20	36150061	36150061	cg10642330	0.531507	0.210826	0.39862	0.581009	0.475131	0.50364	0.506207	0.199692	0.457185	0.500033	0.44022	0.485408	0.430588	0.445237	0.432439	0.526604	0.479423	0.493962	0.436319	0.561665	0.520875	0.47376	chr20	36148604	36150528	NNAT	NNAT:TSS-DMR
chr20	36150135	36150135	cg17705814	0.606159	0.421728	0.54866	0.695434	0.634604	0.701327	0.556939	0.244975	0.542674	0.470497	0.537197	0.596214	0.588546	0.616664	0.567495	0.590637	0.584455	0.692648	0.62208	0.614672	0.64921	0.558447	chr20	36148604	36150528	NNAT	NNAT:TSS-DMR
chr20	42142417	42142417	cg22457903	0.484751	0.348097	0.482298	0.491076	0.500212	0.522428	0.477283	0.484053	0.472195	0.51023	0.425645	0.475362	0.479395	0.49038	0.497616	0.512176	0.485122	0.484151	0.517551	0.497422	0.503475	0.489107	chr20	42142365	42144040	L3MBTL1	L3MBTL1:ALT-TSS-DMR
chr20	42142451	42142451	cg20091959	0.516404	0.345493	0.512834	0.535781	0.545695	0.549279	0.535422	0.524697	0.541304	0.538644	0.481661	0.539623	0.547141	0.550012	0.487773	0.530568	0.538905	0.526231	0.569706	0.561571	0.569691	0.554729	chr20	42142365	42144040	L3MBTL1	L3MBTL1:ALT-TSS-DMR
chr20	42142484	42142484	cg17091610	0.513866	0.382408	0.496688	0.579042	0.56193	0.552535	0.534507	0.540477	0.518393	0.563629	0.516718	0.529061	0.51762	0.51682	0.537701	0.551225	0.554869	0.520858	0.547736	0.544353	0.57138	0.540806	chr20	42142365	42144040	L3MBTL1	L3MBTL1:ALT-TSS-DMR
chr20	42142494	42142494	cg23626798	0.55389	0.402246	0.551605	0.611323	0.597568	0.604121	0.578825	0.56821	0.576717	0.580202	0.570131	0.609847	0.545883	0.577361	0.550798	0.558572	0.577622	0.573034	0.607592	0.568773	0.599557	0.57261	chr20	42142365	42144040	L3MBTL1	L3MBTL1:ALT-TSS-DMR
chr20	42142559	42142559	cg15388309	0.632566	0.402439	0.589768	0.669107	0.626511	0.661667	0.654083	0.632375	0.648477	0.654767	0.61277	0.626398	0.598362	0.73295	0.567485	0.610636	0.639766	0.677417	0.646812	0.656582	0.634119	0.606077	chr20	42142365	42144040	L3MBTL1	L3MBTL1:ALT-TSS-DMR
chr20	42142596	42142596	cg16862791	0.512324	0.36673	0.498099	0.540449	0.513578	0.512827	0.519043	0.509602	0.473215	0.516738	0.450652	0.494106	0.531999	0.522381	0.543156	0.497459	0.508852	0.515357	0.54596	0.560973	0.522396	0.510712	chr20	42142365	42144040	L3MBTL1	L3MBTL1:ALT-TSS-DMR
chr20	42142671	42142671	cg06446163	0.500248	0.28387	0.46777	0.534509	0.526709	0.542028	0.510915	0.508432	0.512294	0.52795	0.464201	0.577854	0.501942	0.530498	0.427283	0.514848	0.525086	0.53267	0.551824	0.527474	0.553957	0.50852	chr20	42142365	42144040	L3MBTL1	L3MBTL1:ALT-TSS-DMR
chr20	42142673	42142673	cg04984575	0.57277	0.373418	0.558695	0.588405	0.577136	0.569526	0.578738	0.583901	0.551282	0.554516	0.505024	0.623361	0.539913	0.558332	0.533264	0.603072	0.587832	0.56589	0.572943	0.591285	0.587199	0.565956	chr20	42142365	42144040	L3MBTL1	L3MBTL1:ALT-TSS-DMR
chr20	42142699	42142699	cg02177317	0.708177	0.623522	0.724553	0.736735	0.724676	0.723371	0.7484	0.751335	0.716205	0.748656	0.685986	0.719499	0.738106	0.768343	0.736154	0.72026	0.722082	0.734636	0.751945	0.768069	0.745674	0.726159	chr20	42142365	42144040	L3MBTL1	L3MBTL1:ALT-TSS-DMR
chr20	42142751	42142751	cg20529070	0.525309	0.291499	0.487147	0.578617	0.560567	0.574634	0.522575	0.521782	0.543638	0.54176	0.478704	0.581394	0.515139	0.536406	0.497124	0.527265	0.554651	0.543455	0.563207	0.559031	0.568936	0.536072	chr20	42142365	42144040	L3MBTL1	L3MBTL1:ALT-TSS-DMR
chr20	42142766	42142766	cg10360552	0.54785	0.367086	0.530061	0.576062	0.557198	0.54292	0.561381	0.543669	0.548628	0.570566	0.491363	0.609867	0.544752	0.562585	0.514507	0.552917	0.558546	0.544033	0.594515	0.573267	0.582967	0.547316	chr20	42142365	42144040	L3MBTL1	L3MBTL1:ALT-TSS-DMR
chr20	42142784	42142784	cg18911945	0.500884	0.279323	0.472182	0.517293	0.495448	0.506559	0.507471	0.476608	0.488438	0.509115	0.455785	0.519188	0.46492	0.485961	0.485175	0.483016	0.504883	0.484932	0.509351	0.506535	0.5012	0.431299	chr20	42142365	42144040	L3MBTL1	L3MBTL1:ALT-TSS-DMR
chr20	42142847	42142847	cg01877937	0.463755	0.172234	0.440159	0.526176	0.518519	0.515961	0.449533	0.474968	0.468529	0.501443	0.361846	0.528753	0.49208	0.442732	0.431842	0.518513	0.500026	0.460787	0.536428	0.482849	0.526477	0.505733	chr20	42142365	42144040	L3MBTL1	L3MBTL1:ALT-TSS-DMR
chr20	42142852	42142852	cg08633313	0.490132	0.175406	0.441852	0.508181	0.491534	0.51995	0.454827	0.459569	0.467774	0.504397	0.382821	0.548739	0.451906	0.453626	0.437153	0.515705	0.527632	0.473513	0.530373	0.51086	0.526555	0.46437	chr20	42142365	42144040	L3MBTL1	L3MBTL1:ALT-TSS-DMR
chr20	42142897	42142897	cg12699433	0.448075	0.166525	0.462234	0.413175	0.446252	0.499259	0.436911	0.449403	0.498804	0.444659	0.342835	0.431002	0.42713	0.496858	0.39619	0.474284	0.492965	0.402425	0.502808	0.460324	0.446891	0.442434	chr20	42142365	42144040	L3MBTL1	L3MBTL1:ALT-TSS-DMR
chr20	42142947	42142947	cg11319028	0.462452	0.149747	0.426235	0.408678	0.452902	0.461627	0.394422	0.421314	0.479354	0.471047	0.304687	0.490491	0.475524	0.434865	0.381857	0.488687	0.489951	0.430189	0.497475	0.464501	0.489252	0.46133	chr20	42142365	42144040	L3MBTL1	L3MBTL1:ALT-TSS-DMR
chr20	42142995	42142995	cg22601123	0.491588	0.194962	0.485403	0.499571	0.504845	0.579021	0.510703	0.504802	0.472206	0.497297	0.435844	0.450114	0.470814	0.571811	0.415896	0.547091	0.553789	0.450337	0.566967	0.512259	0.51857	0.556558	chr20	42142365	42144040	L3MBTL1	L3MBTL1:ALT-TSS-DMR
chr20	42143015	42143015	cg22330467	0.564205	0.226229	0.553743	0.522127	0.544255	0.512988	0.527741	0.657184	0.534292	0.60104	0.468949	0.485701	0.614557	0.609886	0.471674	0.5522	0.589916	0.475991	0.559963	0.628641	0.651349	0.538148	chr20	42142365	42144040	L3MBTL1	L3MBTL1:ALT-TSS-DMR
chr20	42143045	42143045	cg14306330	0.39299	0.139972	0.388332	0.395825	0.33806	0.482406	0.333477	0.408472	0.380901	0.398877	0.301791	0.443921	0.418578	0.465791	0.288738	0.37664	0.51449	0.363124	0.467427	0.390851	0.448013	0.365004	chr20	42142365	42144040	L3MBTL1	L3MBTL1:ALT-TSS-DMR
chr20	42143080	42143080	cg01071811	0.542391	0.253742	0.510784	0.619061	0.578424	0.587849	0.546914	0.538554	0.58732	0.600641	0.454723	0.630333	0.496894	0.54927	0.551993	0.629164	0.60019	0.535125	0.598067	0.572651	0.626033	0.567444	chr20	42142365	42144040	L3MBTL1	L3MBTL1:ALT-TSS-DMR
chr20	42143096	42143096	cg02611863	0.516379	0.260603	0.525513	0.600203	0.576247	0.470245	0.560185	0.538763	0.558064	0.547508	0.465939	0.661908	0.482333	0.565592	0.467021	0.567224	0.572145	0.52762	0.572751	0.586978	0.588322	0.585401	chr20	42142365	42144040	L3MBTL1	L3MBTL1:ALT-TSS-DMR
chr20	42143174	42143174	cg15330298	0.592691	0.290908	0.553486	0.602346	0.608216	0.61231	0.602769	0.577821	0.63054	0.601153	0.50737	0.656684	0.573312	0.591885	0.506903	0.639309	0.621771	0.58804	0.626772	0.626883	0.644878	0.601117	chr20	42142365	42144040	L3MBTL1	L3MBTL1:ALT-TSS-DMR
chr20	42143211	42143211	cg20252111	0.587033	0.471422	0.543099	0.593616	0.594303	0.567398	0.572311	0.565939	0.559977	0.585754	0.581526	0.635207	0.551185	0.56392	0.557459	0.558798	0.59075	0.573731	0.590992	0.58389	0.592881	0.581096	chr20	42142365	42144040	L3MBTL1	L3MBTL1:ALT-TSS-DMR
chr20	42143399	42143399	cg15302378	0.650498	0.484285	0.63091	0.678071	0.649622	0.653378	0.654469	0.654173	0.653122	0.669806	0.645591	0.671793	0.629969	0.656437	0.647681	0.656769	0.684508	0.678246	0.656776	0.65921	0.700316	0.66173	chr20	42142365	42144040	L3MBTL1	L3MBTL1:ALT-TSS-DMR
chr20	42143489	42143489	cg09541000	0.598902	0.342916	0.564137	0.593962	0.627808	0.596084	0.57161	0.634263	0.580864	0.592434	0.525487	0.600955	0.6121	0.661904	0.509841	0.543521	0.603786	0.611258	0.624543	0.49176	0.626854	0.596297	chr20	42142365	42144040	L3MBTL1	L3MBTL1:ALT-TSS-DMR
chr20	42143502	42143502	cg02472486	0.531176	0.334698	0.496929	0.53267	0.519982	0.526843	0.498759	0.505705	0.529385	0.503546	0.448186	0.529997	0.513433	0.533946	0.502764	0.500912	0.516205	0.530517	0.510469	0.534581	0.532361	0.491073	chr20	42142365	42144040	L3MBTL1	L3MBTL1:ALT-TSS-DMR
chr20	57414039	57414039	cg04132853	0.562519	0.789871	0.605535	0.58686	0.647634	0.55742	0.546202	0.681078	0.577374	0.556217	0.617805	0.662847	0.622621	0.545938	0.624652	0.528755	0.591287	0.53969	0.623578	0.55928	0.628404	0.597258	chr20	57414039	57418612	GNAS-NESP	GNAS-NESP:TSS-sDMR
chr20	57414059	57414059	cg25090051	0.595359	0.78531	0.648757	0.602188	0.666944	0.61937	0.560452	0.665956	0.605554	0.606195	0.628633	0.702124	0.655137	0.610896	0.574449	0.526659	0.612045	0.532174	0.611333	0.591394	0.640986	0.559644	chr20	57414039	57418612	GNAS-NESP	GNAS-NESP:TSS-sDMR
chr20	57414162	57414162	cg00732970	0.44868	0.709435	0.525271	0.490612	0.511976	0.476646	0.443921	0.549918	0.471278	0.462222	0.490901	0.549344	0.514114	0.50881	0.43758	0.463489	0.49251	0.465141	0.491118	0.466789	0.492277	0.466691	chr20	57414039	57418612	GNAS-NESP	GNAS-NESP:TSS-sDMR
chr20	57414217	57414217	cg17696847	0.545245	0.71707	0.569712	0.484434	0.61052	0.57477	0.471796	0.619624	0.570099	0.548867	0.554216	0.600619	0.601817	0.533987	0.53855	0.482809	0.534612	0.487495	0.547828	0.512527	0.570465	0.518914	chr20	57414039	57418612	GNAS-NESP	GNAS-NESP:TSS-sDMR
chr20	57414274	57414274	cg23732978	0.444166	0.807245	0.569284	0.745209	0.631193	0.573845	0.679761	0.651497	0.482416	0.499754	0.638843	0.449158	0.742675	0.458435	0.424766	0.775263	0.397623	0.495762	0.658992	0.618012	0.58985	0.657543	chr20	57414039	57418612	GNAS-NESP	GNAS-NESP:TSS-sDMR
chr20	57414351	57414351	cg20019489	0.669399	0.871135	0.661575	0.627272	0.693869	0.705452	0.688635	0.761595	0.698791	0.734314	0.71074	0.721045	0.802694	0.655081	0.687172	0.615839	0.673091	0.605426	0.699878	0.689777	0.765257	0.735044	chr20	57414039	57418612	GNAS-NESP	GNAS-NESP:TSS-sDMR
chr20	57414407	57414407	cg02274728	0.546391	0.799771	0.574283	0.492549	0.567371	0.531261	0.487124	0.640914	0.51885	0.527801	0.516397	0.619922	0.607205	0.495019	0.573561	0.525707	0.548944	0.487351	0.546333	0.551335	0.580778	0.535038	chr20	57414039	57418612	GNAS-NESP	GNAS-NESP:TSS-sDMR
chr20	57414529	57414529	cg12054318	0.493967	0.770861	0.556998	0.571194	0.577108	0.558055	0.508864	0.624886	0.474805	0.535848	0.511006	0.591364	0.561653	0.587742	0.457872	0.592875	0.524262	0.560745	0.530291	0.531328	0.528229	0.516775	chr20	57414039	57418612	GNAS-NESP	GNAS-NESP:TSS-sDMR
chr20	57414539	57414539	cg25268451	0.504945	0.76839	0.605349	0.640241	0.60789	0.561343	0.575687	0.64447	0.609881	0.568713	0.573137	0.688638	0.56972	0.591157	0.569513	0.585481	0.534545	0.597661	0.591516	0.576507	0.598053	0.561338	chr20	57414039	57418612	GNAS-NESP	GNAS-NESP:TSS-sDMR
chr20	57414578	57414578	cg11996914	0.515852	0.663309	0.558871	0.550233	0.568135	0.51644	0.528312	0.606085	0.524774	0.554193	0.520697	0.605476	0.560428	0.549424	0.526246	0.53017	0.520746	0.532503	0.537196	0.542047	0.54302	0.527754	chr20	57414039	57418612	GNAS-NESP	GNAS-NESP:TSS-sDMR
chr20	57414596	57414596	cg21330323	0.527492	0.64274	0.570421	0.527493	0.561654	0.503108	0.538277	0.584302	0.536651	0.521807	0.549531	0.572469	0.551639	0.53768	0.504832	0.551263	0.530671	0.523498	0.530803	0.547496	0.533453	0.528947	chr20	57414039	57418612	GNAS-NESP	GNAS-NESP:TSS-sDMR
chr20	57414745	57414745	cg17986444	0.612009	0.78609	0.635	0.609361	0.634993	0.570029	0.602789	0.677084	0.611985	0.632037	0.635862	0.66046	0.616892	0.598977	0.60749	0.646013	0.600553	0.610856	0.606275	0.610589	0.605706	0.593333	chr20	57414039	57418612	GNAS-NESP	GNAS-NESP:TSS-sDMR
chr20	57414884	57414884	cg06163629	0.500833	0.67848	0.460251	0.508266	0.522611	0.503616	0.521299	0.550458	0.492008	0.504634	0.543598	0.400595	0.539019	0.546092	0.528474	0.543079	0.497814	0.508825	0.498359	0.522733	0.498598	0.506702	chr20	57414039	57418612	GNAS-NESP	GNAS-NESP:TSS-sDMR
chr20	57414960	57414960	cg14597908	0.482331	0.688179	0.528362	0.500486	0.530533	0.521412	0.466152	0.59837	0.475049	0.511175	0.506091	0.503296	0.529364	0.500179	0.486761	0.558074	0.497109	0.507826	0.51358	0.499957	0.502287	0.464062	chr20	57414039	57418612	GNAS-NESP	GNAS-NESP:TSS-sDMR
chr20	57415144	57415144	cg00765653	0.547338	0.680376	0.562169	0.547645	0.555352	0.54219	0.531357	0.60748	0.547538	0.534935	0.561387	0.558647	0.55622	0.521762	0.539999	0.586069	0.539302	0.531233	0.530001	0.538882	0.542987	0.526729	chr20	57414039	57418612	GNAS-NESP	GNAS-NESP:TSS-sDMR
chr20	57415177	57415177	cg14728235	0.569994	0.715478	0.593043	0.591851	0.58808	0.568842	0.571575	0.626544	0.559513	0.585461	0.598765	0.633286	0.593739	0.575572	0.561139	0.576425	0.587095	0.565067	0.558941	0.574554	0.56768	0.562365	chr20	57414039	57418612	GNAS-NESP	GNAS-NESP:TSS-sDMR
chr20	57415697	57415697	cg19296354	0.48294	0.707788	0.527662	0.539212	0.549883	0.503223	0.516366	0.600815	0.487933	0.519336	0.544945	0.587946	0.497061	0.505684	0.495333	0.540268	0.521724	0.505912	0.51458	0.496371	0.519427	0.4591	chr20	57414039	57418612	GNAS-NESP	GNAS-NESP:TSS-sDMR
chr20	57415955	57415955	cg15725616	0.532602	0.743746	0.553056	0.555359	0.567754	0.56005	0.524882	0.619165	0.505809	0.552637	0.562538	0.538412	0.615791	0.565709	0.535136	0.523971	0.545827	0.546453	0.550644	0.54299	0.535578	0.51848	chr20	57414039	57418612	GNAS-NESP	GNAS-NESP:TSS-sDMR
chr20	57415978	57415978	cg18035618	0.58207	0.757546	0.573525	0.615198	0.637942	0.612355	0.668971	0.663193	0.582817	0.619021	0.640676	0.530559	0.638539	0.62563	0.647845	0.643399	0.622477	0.622835	0.628549	0.627321	0.605375	0.597267	chr20	57414039	57418612	GNAS-NESP	GNAS-NESP:TSS-sDMR
chr20	57416221	57416221	cg24975842	0.485808	0.645843	0.518981	0.526451	0.532408	0.495186	0.489519	0.566847	0.481029	0.519262	0.532154	0.522828	0.466364	0.505845	0.507377	0.539088	0.505719	0.487256	0.48823	0.500922	0.487801	0.464047	chr20	57414039	57418612	GNAS-NESP	GNAS-NESP:TSS-sDMR
chr20	57416506	57416506	cg18619398	0.480254	0.636868	0.506602	0.521295	0.563426	0.518855	0.46752	0.554351	0.488344	0.526402	0.528977	0.521211	0.505245	0.49072	0.541081	0.490449	0.49996	0.491912	0.510814	0.477886	0.499442	0.4851	chr20	57414039	57418612	GNAS-NESP	GNAS-NESP:TSS-sDMR
chr20	57416888	57416888	cg01355739	0.569428	0.79639	0.614331	0.640256	0.667798	0.602459	0.584986	0.670635	0.595686	0.612752	0.606241	0.68215	0.638631	0.590297	0.610365	0.602942	0.596775	0.648783	0.605673	0.613518	0.605851	0.561442	chr20	57414039	57418612	GNAS-NESP	GNAS-NESP:TSS-sDMR
chr20	57417233	57417233	cg20582984	0.633707	0.849895	0.703148	0.685664	0.710008	0.677261	0.653152	0.745914	0.641077	0.680483	0.67987	0.773518	0.660674	0.67602	0.630508	0.687819	0.684851	0.66904	0.696838	0.665296	0.696933	0.628016	chr20	57414039	57418612	GNAS-NESP	GNAS-NESP:TSS-sDMR
chr20	57418015	57418015	cg18949315	0.457654	0.718917	0.546881	0.486847	0.545475	0.541158	0.514154	0.613503	0.462093	0.484998	0.51422	0.57234	0.548605	0.4371	0.50641	0.548576	0.510645	0.460687	0.537481	0.54183	0.535656	0.455927	chr20	57414039	57418612	GNAS-NESP	GNAS-NESP:TSS-sDMR
chr20	57418373	57418373	cg02544157	0.411305	0.597239	0.445678	0.414855	0.463702	0.426502	0.417395	0.507225	0.418767	0.418885	0.447206	0.439818	0.395269	0.481612	0.403435	0.471247	0.409521	0.411945	0.448072	0.422571	0.442505	0.436601	chr20	57414039	57418612	GNAS-NESP	GNAS-NESP:TSS-sDMR
chr20	57425979	57425979	cg18935491	0.565296	0.43522	0.579334	0.590452	0.542672	0.585135	0.56703	0.484621	0.591223	0.614065	0.583052	0.609581	0.553568	0.575213	0.540616	0.573751	0.588599	0.59816	0.591961	0.605447	0.584618	0.572856	chr20	57425649	57428033	GNAS-AS1	GNAS-AS1:TSS-DMR
chr20	57425986	57425986	cg24203465	0.482671	0.316766	0.481145	0.497341	0.463604	0.511957	0.498344	0.400353	0.511271	0.499697	0.532452	0.495564	0.46576	0.468977	0.431116	0.560286	0.516615	0.528963	0.561082	0.560303	0.534911	0.508735	chr20	57425649	57428033	GNAS-AS1	GNAS-AS1:TSS-DMR
chr20	57425994	57425994	cg26102503	0.487263	0.301169	0.476538	0.542812	0.496031	0.550269	0.517999	0.394064	0.514625	0.545069	0.627052	0.507654	0.497538	0.440148	0.394573	0.620908	0.544144	0.527637	0.651261	0.609747	0.537964	0.539174	chr20	57425649	57428033	GNAS-AS1	GNAS-AS1:TSS-DMR
chr20	57426131	57426131	cg03344105	0.523015	0.275479	0.456249	0.555619	0.489949	0.532867	0.512988	0.397147	0.502116	0.529716	0.492776	0.540863	0.479241	0.560333	0.444543	0.49886	0.542996	0.563456	0.564438	0.565297	0.536855	0.511092	chr20	57425649	57428033	GNAS-AS1	GNAS-AS1:TSS-DMR
chr20	57426138	57426138	cg14660776	0.453135	0.253261	0.439422	0.498064	0.42675	0.490916	0.440682	0.340225	0.471656	0.48339	0.425044	0.525451	0.455307	0.437826	0.42253	0.434271	0.489649	0.48496	0.514503	0.479204	0.488529	0.439275	chr20	57425649	57428033	GNAS-AS1	GNAS-AS1:TSS-DMR
chr20	57426215	57426215	cg19592829	0.628288	0.331347	0.540099	0.644969	0.572379	0.66506	0.562423	0.543391	0.59227	0.591907	0.572276	0.638252	0.560502	0.558231	0.55514	0.603357	0.627406	0.604742	0.617056	0.591309	0.609552	0.583605	chr20	57425649	57428033	GNAS-AS1	GNAS-AS1:TSS-DMR
chr20	57426264	57426264	cg09123158	0.710178	0.612628	0.64609	0.781359	0.669831	0.708847	0.722478	0.636782	0.733179	0.67421	0.720033	0.638648	0.641584	0.756495	0.687741	0.753218	0.728965	0.691446	0.703441	0.754166	0.738516	0.737748	chr20	57425649	57428033	GNAS-AS1	GNAS-AS1:TSS-DMR
chr20	57426274	57426274	cg19140375	0.33283	0.277823	0.38762	0.475023	0.308432	0.35515	0.325529	0.323153	0.364259	0.336489	0.409426	0.315891	0.278682	0.408693	0.368119	0.44358	0.425309	0.3722	0.38711	0.431914	0.459827	0.302228	chr20	57425649	57428033	GNAS-AS1	GNAS-AS1:TSS-DMR
chr20	57426322	57426322	cg11669839	0.432469	0.277899	0.407802	0.421285	0.391804	0.438924	0.414678	0.336857	0.412822	0.444014	0.418667	0.421115	0.421519	0.40918	0.390865	0.434975	0.427207	0.437445	0.472093	0.456999	0.451327	0.446602	chr20	57425649	57428033	GNAS-AS1	GNAS-AS1:TSS-DMR
chr20	57426368	57426368	cg17841572	0.473228	0.283414	0.449132	0.486037	0.439189	0.502348	0.474282	0.384166	0.48438	0.495536	0.419903	0.509973	0.455975	0.48463	0.492479	0.437693	0.514333	0.480985	0.50763	0.483473	0.512484	0.471987	chr20	57425649	57428033	GNAS-AS1	GNAS-AS1:TSS-DMR
chr20	57426374	57426374	cg25229306	0.520569	0.334704	0.487219	0.548113	0.495084	0.556545	0.534284	0.446785	0.555599	0.537315	0.513301	0.595791	0.492939	0.511982	0.521324	0.487804	0.54938	0.554647	0.566259	0.533837	0.566973	0.505599	chr20	57425649	57428033	GNAS-AS1	GNAS-AS1:TSS-DMR
chr20	57426383	57426383	cg14482474	0.525173	0.370483	0.490501	0.555342	0.512232	0.517699	0.51399	0.484806	0.527115	0.540668	0.534619	0.55904	0.490301	0.540712	0.490419	0.487438	0.553481	0.530068	0.550064	0.541514	0.541551	0.548925	chr20	57425649	57428033	GNAS-AS1	GNAS-AS1:TSS-DMR
chr20	57426391	57426391	cg08166863	0.568874	0.397083	0.51904	0.568459	0.52285	0.526568	0.580969	0.522439	0.564536	0.562308	0.547526	0.610705	0.500848	0.545663	0.532197	0.54026	0.547548	0.553059	0.548545	0.567566	0.572542	0.548399	chr20	57425649	57428033	GNAS-AS1	GNAS-AS1:TSS-DMR
chr20	57426395	57426395	cg11285807	0.531686	0.438899	0.519137	0.547156	0.521662	0.513699	0.521321	0.512495	0.562967	0.539961	0.571501	0.509158	0.52706	0.540427	0.52046	0.499494	0.53978	0.52873	0.541515	0.54494	0.547627	0.532751	chr20	57425649	57428033	GNAS-AS1	GNAS-AS1:TSS-DMR
chr20	57426420	57426420	cg06200857	0.507315	0.378661	0.489799	0.648113	0.493398	0.548535	0.501437	0.42583	0.531944	0.559833	0.640334	0.521215	0.520779	0.506669	0.390358	0.654524	0.491717	0.56713	0.691996	0.647617	0.563379	0.574443	chr20	57425649	57428033	GNAS-AS1	GNAS-AS1:TSS-DMR
chr20	57426425	57426425	cg08091561	0.531939	0.379614	0.496117	0.680435	0.491617	0.562493	0.527533	0.48874	0.530277	0.56506	0.675385	0.540836	0.540716	0.510586	0.38982	0.671479	0.491572	0.565452	0.711911	0.676656	0.576969	0.588948	chr20	57425649	57428033	GNAS-AS1	GNAS-AS1:TSS-DMR
chr20	57426538	57426538	cg22860367	0.467939	0.298424	0.435468	0.499529	0.253006	0.494358	0.428396	0.264358	0.471517	0.490716	0.402225	0.501485	0.426984	0.402299	0.450655	0.456435	0.490046	0.475558	0.524307	0.483845	0.478529	0.486319	chr20	57425649	57428033	GNAS-AS1	GNAS-AS1:TSS-DMR
chr20	57426545	57426545	cg07947033	0.560376	0.389384	0.534398	0.611996	0.364934	0.554064	0.549974	0.407201	0.547292	0.553865	0.622525	0.550255	0.501232	0.515092	0.354184	0.634474	0.411355	0.545111	0.653675	0.609642	0.566025	0.501861	chr20	57425649	57428033	GNAS-AS1	GNAS-AS1:TSS-DMR
chr20	57426570	57426570	cg06693667	0.52166	0.345037	0.490253	0.558599	0.405729	0.519523	0.501732	0.387247	0.527892	0.522435	0.554089	0.487701	0.484372	0.473539	0.462633	0.540236	0.496141	0.52054	0.577575	0.544953	0.54217	0.539774	chr20	57425649	57428033	GNAS-AS1	GNAS-AS1:TSS-DMR
chr20	57426743	57426743	cg04677683	0.509287	0.337405	0.537611	0.599733	0.354662	0.607204	0.468355	0.340102	0.50093	0.616953	0.54287	0.554689	0.377606	0.529087	0.542341	0.559347	0.493433	0.544085	0.622457	0.592748	0.531584	0.563579	chr20	57425649	57428033	GNAS-AS1	GNAS-AS1:TSS-DMR
chr20	57426749	57426749	cg15160445	0.566569	0.387721	0.553289	0.649043	0.358064	0.639474	0.508698	0.386399	0.562135	0.644029	0.556668	0.663933	0.432263	0.619529	0.52634	0.556359	0.546276	0.576511	0.670537	0.643847	0.581604	0.610336	chr20	57425649	57428033	GNAS-AS1	GNAS-AS1:TSS-DMR
chr20	57426757	57426757	cg25326570	0.543782	0.405128	0.608598	0.642152	0.331475	0.607795	0.525936	0.373407	0.563948	0.650448	0.530704	0.650783	0.447286	0.597067	0.58928	0.539242	0.54603	0.589007	0.663436	0.648956	0.583605	0.592142	chr20	57425649	57428033	GNAS-AS1	GNAS-AS1:TSS-DMR
chr20	57426759	57426759	cg23249369	0.622961	0.472998	0.626503	0.657585	0.37097	0.642114	0.600769	0.448517	0.614252	0.673751	0.593012	0.645392	0.534816	0.602487	0.61976	0.627708	0.603346	0.629144	0.650719	0.675348	0.617961	0.637317	chr20	57425649	57428033	GNAS-AS1	GNAS-AS1:TSS-DMR
chr20	57426789	57426789	cg01715551	0.456384	0.321224	0.407373	0.478792	0.26135	0.491533	0.456307	0.280888	0.453028	0.486517	0.441654	0.515323	0.415532	0.435168	0.404237	0.408951	0.485703	0.468564	0.504222	0.471256	0.476477	0.448087	chr20	57425649	57428033	GNAS-AS1	GNAS-AS1:TSS-DMR
chr20	57426801	57426801	cg14176797	0.485122	0.315355	0.44845	0.511515	0.322478	0.503089	0.451372	0.332825	0.479319	0.502854	0.473846	0.552576	0.4341	0.455844	0.432139	0.439362	0.509675	0.472478	0.544905	0.506457	0.519101	0.467361	chr20	57425649	57428033	GNAS-AS1	GNAS-AS1:TSS-DMR
chr20	57426835	57426835	cg04457481	0.509462	0.297933	0.438808	0.528004	0.194974	0.530365	0.462846	0.271026	0.463774	0.516545	0.497346	0.505302	0.423209	0.45894	0.405221	0.468275	0.519516	0.486748	0.55045	0.542485	0.505893	0.460701	chr20	57425649	57428033	GNAS-AS1	GNAS-AS1:TSS-DMR
chr20	57426858	57426858	cg27262796	0.566696	0.346868	0.510381	0.540725	0.244945	0.539371	0.559743	0.317058	0.548976	0.546428	0.47932	0.563662	0.508398	0.496051	0.528033	0.479866	0.575273	0.563099	0.541868	0.550425	0.554024	0.523928	chr20	57425649	57428033	GNAS-AS1	GNAS-AS1:TSS-DMR
chr20	57426931	57426931	cg21938532	0.561419	0.386974	0.496346	0.556896	0.298796	0.527637	0.559522	0.354363	0.527905	0.549195	0.51294	0.533409	0.496612	0.488313	0.525818	0.532165	0.55168	0.552379	0.570873	0.567893	0.54752	0.524732	chr20	57425649	57428033	GNAS-AS1	GNAS-AS1:TSS-DMR
chr20	57426950	57426950	cg22989942	0.561712	0.446528	0.531999	0.552807	0.400142	0.548986	0.547033	0.413092	0.543603	0.570364	0.551011	0.580299	0.500887	0.508767	0.509654	0.545335	0.552381	0.559991	0.564009	0.563251	0.563871	0.535687	chr20	57425649	57428033	GNAS-AS1	GNAS-AS1:TSS-DMR
chr20	57426979	57426979	cg18224653	0.512704	0.352037	0.463192	0.521398	0.278449	0.501229	0.505107	0.324336	0.493743	0.513781	0.499983	0.491815	0.483822	0.473844	0.447782	0.453881	0.503724	0.504904	0.509225	0.548729	0.510858	0.500747	chr20	57425649	57428033	GNAS-AS1	GNAS-AS1:TSS-DMR
chr20	57427010	57427010	cg14309385	0.521337	0.43708	0.517938	0.54626	0.420901	0.537415	0.555016	0.433148	0.537233	0.546495	0.531618	0.523411	0.521036	0.485918	0.521401	0.544437	0.548538	0.539386	0.523724	0.537664	0.535377	0.536268	chr20	57425649	57428033	GNAS-AS1	GNAS-AS1:TSS-DMR
chr20	57427017	57427017	cg05309239	0.5377	0.397301	0.51535	0.558604	0.304483	0.511469	0.555429	0.364126	0.515482	0.536456	0.521255	0.5242	0.484906	0.479665	0.496413	0.536403	0.513268	0.537531	0.551018	0.531179	0.540597	0.528737	chr20	57425649	57428033	GNAS-AS1	GNAS-AS1:TSS-DMR
chr20	57427030	57427030	cg12573482	0.424872	0.276511	0.39548	0.449755	0.249334	0.426894	0.443915	0.28271	0.418552	0.449124	0.385122	0.459474	0.431584	0.375679	0.415751	0.374373	0.451569	0.428253	0.475368	0.457464	0.449163	0.434171	chr20	57425649	57428033	GNAS-AS1	GNAS-AS1:TSS-DMR
chr20	57427103	57427103	cg06324048	0.502308	0.267839	0.440544	0.538598	0.160386	0.552269	0.532882	0.203912	0.510213	0.496963	0.392988	0.520589	0.478622	0.501439	0.461252	0.424977	0.547175	0.507085	0.537805	0.555006	0.583397	0.515036	chr20	57425649	57428033	GNAS-AS1	GNAS-AS1:TSS-DMR
chr20	57427146	57427146	cg24617313	0.562031	0.46586	0.658916	0.759029	0.410115	0.720512	0.388052	0.350412	0.545356	0.738958	0.683346	0.677222	0.347844	0.715004	0.420476	0.728672	0.407179	0.559144	0.779749	0.775166	0.574421	0.63099	chr20	57425649	57428033	GNAS-AS1	GNAS-AS1:TSS-DMR
chr20	57427170	57427170	cg03908391	0.570038	0.379272	0.506538	0.562387	0.277237	0.498228	0.498337	0.288073	0.545565	0.489027	0.452515	0.481288	0.481311	0.568056	0.500643	0.518134	0.506233	0.554662	0.570959	0.582127	0.537207	0.514306	chr20	57425649	57428033	GNAS-AS1	GNAS-AS1:TSS-DMR
chr20	57427173	57427173	cg22290117	0.577526	0.356668	0.491987	0.623914	0.313529	0.556163	0.515089	0.319444	0.562892	0.521027	0.489907	0.552779	0.548995	0.605097	0.415087	0.559837	0.554793	0.591342	0.622009	0.599061	0.592038	0.572739	chr20	57425649	57428033	GNAS-AS1	GNAS-AS1:TSS-DMR
chr20	57427210	57427210	cg26496204	0.532181	0.365997	0.464828	0.528968	0.304093	0.510414	0.481202	0.317234	0.49373	0.503562	0.440596	0.511965	0.505704	0.46429	0.455811	0.542487	0.550708	0.510363	0.558208	0.532451	0.54921	0.521667	chr20	57425649	57428033	GNAS-AS1	GNAS-AS1:TSS-DMR
chr20	57427274	57427274	cg03010274	0.451108	0.310988	0.408329	0.450808	0.219084	0.457562	0.414325	0.25228	0.425118	0.44271	0.392123	0.375509	0.423824	0.463282	0.390011	0.480273	0.462777	0.458675	0.490981	0.485724	0.503971	0.467869	chr20	57425649	57428033	GNAS-AS1	GNAS-AS1:TSS-DMR
chr20	57427412	57427412	cg25652859	0.343534	0.219897	0.326432	0.402527	0.143807	0.339658	0.331891	0.156376	0.332338	0.315835	0.26654	0.265857	0.357781	0.408007	0.299865	0.36729	0.382877	0.346683	0.405921	0.38108	0.415857	0.369992	chr20	57425649	57428033	GNAS-AS1	GNAS-AS1:TSS-DMR
chr20	57427426	57427426	cg12321149	0.391813	0.254202	0.35201	0.451643	0.152589	0.371405	0.39506	0.177431	0.379381	0.334397	0.375026	0.242149	0.412931	0.474768	0.327738	0.417399	0.42934	0.420439	0.474509	0.432386	0.451638	0.411029	chr20	57425649	57428033	GNAS-AS1	GNAS-AS1:TSS-DMR
chr20	57427443	57427443	cg06065549	0.42749	0.303483	0.398136	0.445404	0.168225	0.40271	0.392559	0.225276	0.391703	0.403015	0.344734	0.307937	0.433587	0.448465	0.395709	0.445411	0.444491	0.445607	0.481732	0.459682	0.463967	0.427813	chr20	57425649	57428033	GNAS-AS1	GNAS-AS1:TSS-DMR
chr20	57427472	57427472	cg07105596	0.464744	0.274445	0.430348	0.507726	0.125659	0.425202	0.395948	0.164441	0.466838	0.410685	0.44781	0.276665	0.450486	0.470499	0.365049	0.514145	0.476883	0.501948	0.545766	0.534324	0.488217	0.485653	chr20	57425649	57428033	GNAS-AS1	GNAS-AS1:TSS-DMR
chr20	57427483	57427483	cg27304369	0.496303	0.312188	0.448873	0.494825	0.18203	0.423911	0.441725	0.207608	0.46338	0.418515	0.410224	0.385922	0.438555	0.540103	0.360268	0.488247	0.470984	0.496135	0.496485	0.539977	0.52391	0.489078	chr20	57425649	57428033	GNAS-AS1	GNAS-AS1:TSS-DMR
chr20	57427493	57427493	cg26811638	0.358315	0.231134	0.361177	0.419355	0.143523	0.337477	0.361684	0.189408	0.353601	0.354954	0.312086	0.255683	0.349666	0.430649	0.302114	0.443384	0.373897	0.376787	0.431636	0.42921	0.40852	0.388323	chr20	57425649	57428033	GNAS-AS1	GNAS-AS1:TSS-DMR
chr20	57427495	57427495	cg26534489	0.437044	0.309171	0.417811	0.491057	0.224972	0.409672	0.415646	0.241195	0.396549	0.439818	0.399351	0.373051	0.384299	0.496959	0.357648	0.486512	0.438351	0.447707	0.519339	0.476667	0.451968	0.462646	chr20	57425649	57428033	GNAS-AS1	GNAS-AS1:TSS-DMR
chr20	57427503	57427503	cg08587534	0.458245	0.315811	0.417723	0.481042	0.257087	0.422178	0.421803	0.233041	0.43454	0.441134	0.412885	0.395228	0.386528	0.424879	0.418085	0.4771	0.460024	0.4322	0.491519	0.484478	0.459115	0.431994	chr20	57425649	57428033	GNAS-AS1	GNAS-AS1:TSS-DMR
chr20	57427556	57427556	cg14564778	0.456235	0.301098	0.379654	0.481147	0.23518	0.384926	0.437194	0.253193	0.394184	0.409565	0.377081	0.366757	0.433907	0.48073	0.37776	0.397031	0.450806	0.438261	0.469417	0.479132	0.431583	0.442455	chr20	57425649	57428033	GNAS-AS1	GNAS-AS1:TSS-DMR
chr20	57427642	57427642	cg01817393	0.289668	0.193528	0.285147	0.341274	0.168194	0.292165	0.401068	0.166312	0.27417	0.242344	0.314551	0.30219	0.284286	0.366095	0.2977	0.268682	0.329026	0.329768	0.410805	0.359182	0.344233	0.304829	chr20	57425649	57428033	GNAS-AS1	GNAS-AS1:TSS-DMR
chr20	57427713	57427713	cg04257105	0.42661	0.252587	0.421307	0.443108	0.218346	0.386804	0.446514	0.244222	0.381995	0.387183	0.38723	0.305545	0.420838	0.472392	0.361402	0.444194	0.402572	0.44649	0.460248	0.477435	0.466283	0.424061	chr20	57425649	57428033	GNAS-AS1	GNAS-AS1:TSS-DMR
chr20	57427730	57427730	cg20528838	0.360454	0.227484	0.332084	0.374336	0.162636	0.328089	0.341226	0.184369	0.317496	0.29589	0.301952	0.241621	0.346111	0.399045	0.271615	0.372321	0.350324	0.362191	0.374989	0.363613	0.367157	0.35607	chr20	57425649	57428033	GNAS-AS1	GNAS-AS1:TSS-DMR
chr20	57427738	57427738	cg27661264	0.332743	0.209238	0.332843	0.371018	0.149468	0.326005	0.317807	0.191468	0.332252	0.27981	0.279223	0.238064	0.349274	0.396537	0.264781	0.390328	0.371806	0.358326	0.395534	0.373598	0.379953	0.384922	chr20	57425649	57428033	GNAS-AS1	GNAS-AS1:TSS-DMR
chr20	57427762	57427762	cg19589727	0.347062	0.216172	0.33452	0.371025	0.158884	0.343795	0.359778	0.178647	0.327146	0.308843	0.294446	0.245205	0.36782	0.428469	0.295546	0.362736	0.376937	0.371877	0.418736	0.387569	0.377954	0.398883	chr20	57425649	57428033	GNAS-AS1	GNAS-AS1:TSS-DMR
chr20	57427821	57427821	cg10302550	0.487603	0.35992	0.447571	0.494036	0.202069	0.44831	0.46737	0.265159	0.452904	0.394315	0.388661	0.37897	0.494246	0.529634	0.395269	0.443162	0.491627	0.474887	0.499479	0.494294	0.487231	0.491634	chr20	57425649	57428033	GNAS-AS1	GNAS-AS1:TSS-DMR
chr20	57427830	57427830	cg17414107	0.539822	0.327725	0.49675	0.566249	0.193014	0.512813	0.483322	0.240006	0.515978	0.444584	0.420642	0.415779	0.516909	0.623608	0.425754	0.501842	0.537972	0.542062	0.577946	0.559123	0.603643	0.553377	chr20	57425649	57428033	GNAS-AS1	GNAS-AS1:TSS-DMR
chr20	57427942	57427942	cg00943909	0.507103	0.337879	0.458323	0.505678	0.23907	0.460568	0.48973	0.275766	0.486556	0.434908	0.416988	0.397539	0.461222	0.507477	0.427455	0.524703	0.501309	0.50487	0.509036	0.508724	0.506385	0.501768	chr20	57425649	57428033	GNAS-AS1	GNAS-AS1:TSS-DMR
chr20	57427973	57427973	cg19640589	0.385333	0.194316	0.33826	0.3936	0.121703	0.339471	0.303378	0.124022	0.37378	0.327007	0.308111	0.274446	0.347499	0.401213	0.255641	0.378385	0.355235	0.390958	0.404303	0.401011	0.396918	0.382838	chr20	57425649	57428033	GNAS-AS1	GNAS-AS1:TSS-DMR
chr20	57427977	57427977	cg09393900	0.491171	0.360879	0.468551	0.51984	0.287595	0.485529	0.504308	0.335096	0.492137	0.440648	0.44843	0.397034	0.50311	0.534904	0.427146	0.495996	0.482268	0.50844	0.517393	0.534862	0.506853	0.504568	chr20	57425649	57428033	GNAS-AS1	GNAS-AS1:TSS-DMR
chr20	57429025	57429025	cg20554943	0.40612	0.208366	0.40548	0.48499	0.186385	0.402882	0.447672	0.222729	0.436128	0.45547	0.331874	0.528664	0.418469	0.309518	0.337685	0.440353	0.431994	0.447106	0.428913	0.431679	0.432227	0.439911	chr20	57428905	57431463	GNAS-XL	GNAS-XL:EX1-DMR
chr20	57429858	57429858	cg07284407	0.477747	0.315145	0.481318	0.522583	0.282705	0.527588	0.510596	0.311772	0.498955	0.545769	0.483625	0.552536	0.523322	0.428854	0.460419	0.467229	0.57316	0.538282	0.546113	0.541674	0.575345	0.532446	chr20	57428905	57431463	GNAS-XL	GNAS-XL:EX1-DMR
chr20	57430133	57430133	cg26711395	0.618156	0.502041	0.575483	0.596522	0.469635	0.618127	0.603783	0.501365	0.596516	0.616409	0.588495	0.628002	0.580781	0.582907	0.582146	0.55919	0.624385	0.620301	0.595596	0.632252	0.61996	0.590953	chr20	57428905	57431463	GNAS-XL	GNAS-XL:EX1-DMR
chr20	57430313	57430313	cg21625881	0.594203	0.478202	0.569959	0.61664	0.46118	0.644632	0.589241	0.467976	0.587115	0.616711	0.6058	0.542251	0.60287	0.601339	0.600715	0.557829	0.625969	0.62236	0.61883	0.631051	0.620452	0.599474	chr20	57428905	57431463	GNAS-XL	GNAS-XL:EX1-DMR
chr20	57430663	57430663	cg14203179	0.502092	0.298244	0.477359	0.503361	0.310603	0.517118	0.460722	0.311067	0.546321	0.531683	0.488721	0.482317	0.470373	0.47061	0.420239	0.506497	0.502444	0.518215	0.49526	0.532253	0.505426	0.495104	chr20	57428905	57431463	GNAS-XL	GNAS-XL:EX1-DMR
chr20	57431202	57431202	cg09437522	0.487494	0.306543	0.513171	0.519274	0.333411	0.552679	0.472284	0.297416	0.479638	0.575194	0.404098	0.60857	0.41423	0.51629	0.535441	0.401318	0.547567	0.52804	0.54312	0.496514	0.522509	0.482997	chr20	57428905	57431463	GNAS-XL	GNAS-XL:EX1-DMR
chr20	57431303	57431303	cg10468484	0.530069	0.328695	0.521399	0.539884	0.323901	0.518312	0.509793	0.319583	0.527772	0.554454	0.504808	0.471768	0.481076	0.498078	0.515325	0.522471	0.548013	0.549323	0.518429	0.562141	0.546125	0.525947	chr20	57428905	57431463	GNAS-XL	GNAS-XL:EX1-DMR
chr20	57463265	57463265	cg22741626	0.677006	0.616941	0.749304	0.762551	0.686418	0.712506	0.718548	0.635591	0.719193	0.720223	0.701673	0.68571	0.721346	0.755191	0.710892	0.715343	0.728708	0.754231	0.704178	0.724768	0.773014	0.764801	chr20	57463265	57465201	GNASA/B	GNASA/B:TSS-sDMR
chr20	57463270	57463270	cg18997188	0.575657	0.46633	0.647753	0.697464	0.645682	0.61102	0.621797	0.524815	0.630636	0.646298	0.660269	0.515362	0.662724	0.674851	0.631908	0.63498	0.663863	0.659255	0.661145	0.680901	0.701604	0.635554	chr20	57463265	57465201	GNASA/B	GNASA/B:TSS-sDMR
chr20	57463325	57463325	cg20213508	0.672102	0.625199	0.745278	0.720237	0.675258	0.686312	0.67343	0.592632	0.713561	0.686501	0.725131	0.693822	0.70276	0.686217	0.6839	0.735515	0.759219	0.738052	0.737556	0.744873	0.739719	0.729137	chr20	57463265	57465201	GNASA/B	GNASA/B:TSS-sDMR
chr20	57463330	57463330	cg26791489	0.629372	0.599731	0.732124	0.696593	0.626588	0.639366	0.64447	0.544364	0.674193	0.67709	0.630496	0.678549	0.660909	0.664547	0.639983	0.71803	0.704044	0.684369	0.621982	0.693877	0.722298	0.688075	chr20	57463265	57465201	GNASA/B	GNASA/B:TSS-sDMR
chr20	57463355	57463355	cg04779428	0.626272	0.534003	0.723202	0.726464	0.657298	0.652312	0.698575	0.554443	0.67775	0.701231	0.644828	0.723733	0.584357	0.717461	0.691838	0.657666	0.669001	0.717975	0.654461	0.70133	0.727471	0.700792	chr20	57463265	57465201	GNASA/B	GNASA/B:TSS-sDMR
chr20	57463357	57463357	cg04019914	0.662938	0.680967	0.713249	0.746244	0.684106	0.695943	0.689635	0.622176	0.716616	0.795635	0.689762	0.77305	0.681293	0.736555	0.693688	0.709684	0.731892	0.748091	0.750148	0.76067	0.746146	0.712214	chr20	57463265	57465201	GNASA/B	GNASA/B:TSS-sDMR
chr20	57463397	57463397	cg11357538	0.520177	0.295942	0.483382	0.553348	0.444541	0.553118	0.507272	0.381877	0.526033	0.55518	0.54182	0.397376	0.543161	0.548724	0.516871	0.511409	0.56359	0.537065	0.54295	0.543366	0.566576	0.54342	chr20	57463265	57465201	GNASA/B	GNASA/B:TSS-sDMR
chr20	57463455	57463455	cg20008140	0.500895	0.246696	0.528361	0.515044	0.318495	0.53059	0.438757	0.323799	0.485456	0.498407	0.519887	0.312751	0.516086	0.429276	0.522703	0.571669	0.593935	0.447548	0.559882	0.598458	0.557734	0.482169	chr20	57463265	57465201	GNASA/B	GNASA/B:TSS-sDMR
chr20	57463503	57463503	cg11480267	0.536688	0.317443	0.485937	0.529987	0.378856	0.440825	0.415329	0.40419	0.57844	0.52829	0.602958	0.393426	0.417899	0.423036	0.58336	0.610181	0.627855	0.536238	0.615689	0.600103	0.559559	0.507973	chr20	57463265	57465201	GNASA/B	GNASA/B:TSS-sDMR
chr20	57463527	57463527	cg10011623	0.693464	0.368483	0.624981	0.700481	0.617936	0.695934	0.656027	0.511533	0.613082	0.674458	0.692263	0.476085	0.670615	0.671999	0.651097	0.727749	0.674004	0.67654	0.679933	0.701761	0.689132	0.689171	chr20	57463265	57465201	GNASA/B	GNASA/B:TSS-sDMR
chr20	57463530	57463530	cg01748573	0.416694	0.184938	0.404693	0.472499	0.371147	0.467835	0.391016	0.276132	0.386076	0.438826	0.409865	0.249676	0.448527	0.494927	0.424249	0.456423	0.442065	0.454822	0.45129	0.467664	0.475179	0.459915	chr20	57463265	57465201	GNASA/B	GNASA/B:TSS-sDMR
chr20	57463572	57463572	cg17334845	0.435778	0.238989	0.406685	0.470855	0.394374	0.47556	0.438847	0.321218	0.442009	0.473754	0.499098	0.289479	0.488393	0.427109	0.453317	0.454909	0.484596	0.461464	0.475572	0.471999	0.482491	0.459332	chr20	57463265	57465201	GNASA/B	GNASA/B:TSS-sDMR
chr20	57463615	57463615	cg26767990	0.510896	0.330084	0.481323	0.527609	0.471855	0.509032	0.520303	0.402153	0.487261	0.540715	0.526249	0.37365	0.532426	0.506396	0.537752	0.534872	0.526868	0.520628	0.510409	0.537499	0.520058	0.513147	chr20	57463265	57465201	GNASA/B	GNASA/B:TSS-sDMR
chr20	57463653	57463653	cg17652507	0.446081	0.23699	0.437276	0.472655	0.425247	0.482105	0.446761	0.338424	0.454185	0.514621	0.475285	0.289592	0.481033	0.469318	0.476552	0.503618	0.474559	0.450127	0.482968	0.480658	0.474825	0.492853	chr20	57463265	57465201	GNASA/B	GNASA/B:TSS-sDMR
chr20	57463658	57463658	cg22407822	0.534343	0.283574	0.47933	0.5218	0.476368	0.551125	0.517034	0.404136	0.540223	0.54753	0.566027	0.348054	0.555007	0.528753	0.518029	0.520946	0.543005	0.527414	0.533478	0.55278	0.527403	0.526581	chr20	57463265	57465201	GNASA/B	GNASA/B:TSS-sDMR
chr20	57463711	57463711	cg07341934	0.495663	0.308072	0.495082	0.54547	0.490504	0.570647	0.495412	0.419116	0.533778	0.552223	0.540531	0.375317	0.548415	0.537126	0.527109	0.550393	0.546062	0.536545	0.567158	0.54487	0.55613	0.5519	chr20	57463265	57465201	GNASA/B	GNASA/B:TSS-sDMR
chr20	57463713	57463713	cg02107718	0.483478	0.258346	0.448416	0.515258	0.471438	0.548168	0.455869	0.348872	0.502377	0.517116	0.539164	0.333206	0.517041	0.499598	0.49272	0.504758	0.516948	0.516926	0.546749	0.52239	0.525571	0.513262	chr20	57463265	57465201	GNASA/B	GNASA/B:TSS-sDMR
chr20	57463725	57463725	cg23496597	0.503778	0.305828	0.450448	0.497844	0.472579	0.503895	0.489974	0.41671	0.493842	0.517497	0.520535	0.343827	0.515464	0.504995	0.512443	0.506044	0.516685	0.493714	0.511342	0.511711	0.508827	0.488861	chr20	57463265	57465201	GNASA/B	GNASA/B:TSS-sDMR
chr20	57463763	57463763	cg25308079	0.588404	0.468538	0.55606	0.579762	0.546001	0.582529	0.569348	0.517509	0.544156	0.594439	0.616919	0.506166	0.569909	0.564754	0.562996	0.565893	0.581867	0.565593	0.560882	0.584514	0.589441	0.557951	chr20	57463265	57465201	GNASA/B	GNASA/B:TSS-sDMR
chr20	57463775	57463775	cg09772382	0.560303	0.502649	0.545937	0.578726	0.559398	0.590608	0.572865	0.543208	0.5649	0.589145	0.565082	0.558172	0.585276	0.587844	0.54314	0.573916	0.574505	0.579863	0.583008	0.596298	0.574746	0.565406	chr20	57463265	57465201	GNASA/B	GNASA/B:TSS-sDMR
chr20	57463783	57463783	cg15222215	0.524745	0.343162	0.475873	0.541927	0.489642	0.529862	0.5279	0.432303	0.521233	0.530437	0.562408	0.39757	0.522485	0.514763	0.523735	0.523533	0.532259	0.535591	0.525863	0.543638	0.510385	0.50278	chr20	57463265	57465201	GNASA/B	GNASA/B:TSS-sDMR
chr20	57463787	57463787	cg14263118	0.511828	0.331112	0.492975	0.51217	0.468997	0.51097	0.503665	0.416205	0.505033	0.534002	0.547505	0.392924	0.544427	0.503107	0.506904	0.491016	0.496199	0.533078	0.53962	0.542022	0.506286	0.509088	chr20	57463265	57465201	GNASA/B	GNASA/B:TSS-sDMR
chr20	57463900	57463900	cg11244758	0.530395	0.432775	0.520149	0.543462	0.531678	0.534703	0.541774	0.485472	0.521695	0.538566	0.578573	0.474236	0.53546	0.51577	0.532737	0.544753	0.553191	0.550698	0.545201	0.542601	0.53124	0.53625	chr20	57463265	57465201	GNASA/B	GNASA/B:TSS-sDMR
chr20	57463906	57463906	cg05926269	0.631495	0.460163	0.615836	0.643793	0.579893	0.649849	0.623606	0.539824	0.62286	0.655625	0.687213	0.526275	0.638185	0.609057	0.610371	0.643032	0.624896	0.649233	0.65524	0.626513	0.623935	0.63325	chr20	57463265	57465201	GNASA/B	GNASA/B:TSS-sDMR
chr20	57463925	57463925	cg03821543	0.475675	0.281368	0.4431	0.448051	0.424918	0.469622	0.445877	0.393197	0.457434	0.503734	0.489232	0.335804	0.478366	0.456848	0.46633	0.502303	0.483864	0.471311	0.475903	0.494694	0.463521	0.469219	chr20	57463265	57465201	GNASA/B	GNASA/B:TSS-sDMR
chr20	57463974	57463974	cg01538522	0.350812	0.210976	0.336126	0.404786	0.334021	0.404808	0.337373	0.301048	0.337799	0.424623	0.38007	0.270285	0.392696	0.377159	0.389057	0.375887	0.400997	0.374819	0.402146	0.407516	0.397964	0.372643	chr20	57463265	57465201	GNASA/B	GNASA/B:TSS-sDMR
chr20	57463984	57463984	cg00267746	0.418207	0.253534	0.358531	0.437714	0.389462	0.449063	0.422804	0.341516	0.386077	0.444258	0.42999	0.298171	0.422301	0.454422	0.425039	0.428365	0.422436	0.42332	0.419453	0.423206	0.41613	0.435476	chr20	57463265	57465201	GNASA/B	GNASA/B:TSS-sDMR
chr20	57464000	57464000	cg03837903	0.434354	0.255676	0.392253	0.486383	0.353299	0.428718	0.384017	0.323945	0.417937	0.506273	0.478047	0.35355	0.388757	0.347421	0.479345	0.543729	0.482111	0.429639	0.503859	0.519007	0.475931	0.445823	chr20	57463265	57465201	GNASA/B	GNASA/B:TSS-sDMR
chr20	57464002	57464002	cg23159236	0.36956	0.230327	0.355701	0.40579	0.325055	0.386004	0.363067	0.283082	0.327476	0.403273	0.409637	0.263813	0.394239	0.333899	0.38677	0.392297	0.377585	0.400497	0.369621	0.388775	0.359432	0.388597	chr20	57463265	57465201	GNASA/B	GNASA/B:TSS-sDMR
chr20	57464129	57464129	cg22798925	0.493432	0.376063	0.485219	0.52867	0.475657	0.521822	0.51036	0.445094	0.509615	0.53938	0.554434	0.41368	0.539289	0.512974	0.512353	0.505034	0.533365	0.521601	0.536485	0.553652	0.528479	0.514257	chr20	57463265	57465201	GNASA/B	GNASA/B:TSS-sDMR
chr20	57464571	57464571	cg20126878	0.472741	0.291203	0.451064	0.505313	0.429398	0.513644	0.45536	0.381723	0.463635	0.493851	0.508966	0.325399	0.505162	0.514702	0.47254	0.487263	0.496653	0.484966	0.514157	0.514655	0.492682	0.484759	chr20	57463265	57465201	GNASA/B	GNASA/B:TSS-sDMR
chr20	57464742	57464742	cg27027803	0.562833	0.335351	0.501251	0.611222	0.49636	0.597834	0.519175	0.441537	0.553288	0.586976	0.563675	0.392269	0.587198	0.570098	0.561485	0.565227	0.582358	0.582324	0.562479	0.581252	0.557339	0.550123	chr20	57463265	57465201	GNASA/B	GNASA/B:TSS-sDMR
chr20	57464970	57464970	cg08997444	0.593182	0.395293	0.574	0.632046	0.590921	0.642625	0.598219	0.502455	0.593104	0.617316	0.622624	0.462607	0.637033	0.631307	0.602982	0.62178	0.642289	0.613114	0.629133	0.649328	0.628219	0.605086	chr20	57463265	57465201	GNASA/B	GNASA/B:TSS-sDMR
chr20	57464973	57464973	cg22639787	0.617793	0.425832	0.594152	0.632732	0.582335	0.620388	0.586683	0.510224	0.595891	0.633316	0.632967	0.497575	0.603804	0.621412	0.617584	0.616297	0.628099	0.63179	0.623185	0.631622	0.608399	0.597761	chr20	57463265	57465201	GNASA/B	GNASA/B:TSS-sDMR
chr20	57465123	57465123	cg05960039	0.379688	0.261977	0.343243	0.404431	0.359076	0.393403	0.354341	0.333575	0.366177	0.406929	0.397906	0.266822	0.384922	0.39286	0.401682	0.39231	0.401764	0.381708	0.371327	0.388591	0.373792	0.385604	chr20	57463265	57465201	GNASA/B	GNASA/B:TSS-sDMR
chr20	57465125	57465125	cg09604333	0.416048	0.324686	0.39984	0.451827	0.428185	0.434962	0.424051	0.397675	0.426471	0.472711	0.452402	0.339149	0.437141	0.438771	0.46084	0.458557	0.434896	0.433597	0.427736	0.436447	0.458158	0.474525	chr20	57463265	57465201	GNASA/B	GNASA/B:TSS-sDMR
chr20	57465132	57465132	cg06047881	0.454462	0.281071	0.399602	0.499469	0.443925	0.500651	0.392478	0.380997	0.443605	0.48785	0.474258	0.338791	0.497701	0.473804	0.462825	0.446585	0.505318	0.43614	0.491116	0.454741	0.474347	0.486784	chr20	57463265	57465201	GNASA/B	GNASA/B:TSS-sDMR
chr20	57465139	57465139	cg20018057	0.41013	0.238195	0.374344	0.440549	0.408618	0.463426	0.3533	0.316976	0.376832	0.478446	0.463811	0.276403	0.414482	0.432091	0.450361	0.420944	0.454506	0.408766	0.452315	0.427907	0.430686	0.421024	chr20	57463265	57465201	GNASA/B	GNASA/B:TSS-sDMR
chr20	57465175	57465175	cg10748817	0.492256	0.294735	0.487397	0.495398	0.467046	0.514459	0.494625	0.395237	0.499664	0.507752	0.500888	0.329569	0.532983	0.5173	0.532394	0.525464	0.498634	0.530936	0.508727	0.53183	0.509325	0.522714	chr20	57463265	57465201	GNASA/B	GNASA/B:TSS-sDMR
chr21	40757691	40757691	cg00606841	0.545758	0.541276	0.455461	0.67192	0.57259	0.572765	0.607737	0.428105	0.582225	0.56521	0.548355	0.628186	0.526099	0.505724	0.582126	0.635315	0.575481	0.591738	0.621956	0.581831	0.579684	0.585305	chr21	40757510	40758276	WRB	WRB:ALT-TSS-DMR
chr21	40757899	40757899	cg26710963	0.476736	0.462111	0.398769	0.539615	0.487837	0.514718	0.520003	0.339029	0.499512	0.514674	0.475042	0.531705	0.489969	0.446444	0.515297	0.481292	0.527118	0.509314	0.554478	0.501907	0.52929	0.511075	chr21	40757510	40758276	WRB	WRB:ALT-TSS-DMR
chr21	40758208	40758208	cg09916765	0.298348	0.357886	0.31228	0.406066	0.364826	0.336542	0.316889	0.22086	0.359636	0.356936	0.349453	0.328877	0.25969	0.350304	0.41596	0.365733	0.292266	0.356468	0.431597	0.388864	0.400388	0.387246	chr21	40757510	40758276	WRB	WRB:ALT-TSS-DMR
chr22	42077939	42077939	cg06781532	0.547	0.526812	0.352519	0.597268	0.405867	0.55342	0.528961	0.416368	0.575009	0.58719	0.401528	0.633176	0.533118	0.563513	0.586383	0.53596	0.59049	0.559164	0.629905	0.601386	0.545126	0.589008	chr22	42077774	42078873	NHP2L1	SNU13:ALT-TSS-DMR
chr22	42078217	42078217	cg18152773	0.461588	0.154163	0.128664	0.475007	0.310504	0.467809	0.439507	0.181792	0.450943	0.478479	0.364971	0.424588	0.374659	0.372686	0.368001	0.427007	0.446785	0.405758	0.474174	0.488582	0.490219	0.470079	chr22	42077774	42078873	NHP2L1	SNU13:ALT-TSS-DMR
chr22	42078330	42078330	cg05871614	0.527906	0.118638	0.0996691	0.56521	0.350265	0.546046	0.507967	0.170833	0.486769	0.541042	0.402473	0.471077	0.436481	0.441341	0.423873	0.446202	0.54898	0.459847	0.570008	0.554457	0.588099	0.537998	chr22	42077774	42078873	NHP2L1	SNU13:ALT-TSS-DMR
chr22	42078365	42078365	cg22083753	0.494898	0.112158	0.0754425	0.504272	0.303263	0.479891	0.466794	0.149706	0.466559	0.503731	0.351338	0.401837	0.395785	0.382276	0.393848	0.414087	0.483883	0.411263	0.499833	0.52106	0.509774	0.489943	chr22	42077774	42078873	NHP2L1	SNU13:ALT-TSS-DMR
chr22	42078388	42078388	cg15284719	0.462227	0.154055	0.137372	0.484345	0.312319	0.46464	0.462455	0.183379	0.44423	0.488013	0.334976	0.464258	0.399685	0.385874	0.380009	0.417657	0.481265	0.416901	0.476474	0.487401	0.485421	0.469998	chr22	42077774	42078873	NHP2L1	SNU13:ALT-TSS-DMR
chr22	42078567	42078567	cg08686092	0.488904	0.0489382	0.036979	0.510421	0.259628	0.486004	0.499156	0.0831528	0.456265	0.508259	0.296916	0.405871	0.35629	0.390848	0.350875	0.38534	0.52269	0.389604	0.500574	0.499464	0.565391	0.507121	chr22	42077774	42078873	NHP2L1	SNU13:ALT-TSS-DMR
chr22	42078707	42078707	cg11677105	0.332951	0.0282801	0.0342625	0.504176	0.0951232	0.459963	0.323638	0.0293261	0.466695	0.480363	0.151736	0.449634	0.210159	0.219014	0.178955	0.47421	0.351671	0.194445	0.373349	0.477353	0.53873	0.308876	chr22	42077774	42078873	NHP2L1	SNU13:ALT-TSS-DMR
chr4	89618324	89618324	cg18772071	0.502822	0.417399	0.41631	0.531889	0.525779	0.556462	0.515583	0.548249	0.503762	0.558594	0.502078	0.475146	0.513662	0.495786	0.493552	0.560363	0.516769	0.493894	0.532783	0.464774	0.540007	0.49041	chr4	89618184	89619237	NAP1L5	NAP1L5:TSS-DMR
chr4	89618533	89618533	cg05065100	0.495124	0.424301	0.421172	0.535974	0.514641	0.495073	0.465686	0.502551	0.491807	0.532178	0.460494	0.517053	0.46875	0.53132	0.472754	0.519231	0.493081	0.504281	0.519571	0.529105	0.53296	0.494639	chr4	89618184	89619237	NAP1L5	NAP1L5:TSS-DMR
chr4	89618637	89618637	cg12759554	0.471691	0.437856	0.39888	0.507297	0.4898	0.515971	0.488747	0.480697	0.469044	0.522391	0.471669	0.484839	0.457413	0.49812	0.514404	0.528276	0.509566	0.515186	0.551418	0.524926	0.497078	0.514659	chr4	89618184	89619237	NAP1L5	NAP1L5:TSS-DMR
chr4	89618667	89618667	cg01578057	0.426273	0.389668	0.356405	0.465797	0.443322	0.457255	0.43386	0.438528	0.403429	0.447592	0.44132	0.449174	0.416619	0.463075	0.422667	0.439183	0.463026	0.458175	0.498639	0.444562	0.455559	0.467977	chr4	89618184	89619237	NAP1L5	NAP1L5:TSS-DMR
chr4	89618861	89618861	cg27150681	0.602193	0.568214	0.534354	0.599076	0.603725	0.605307	0.585458	0.605486	0.585092	0.619628	0.594874	0.611033	0.603789	0.584446	0.562782	0.606992	0.599771	0.607554	0.596388	0.619905	0.605351	0.567656	chr4	89618184	89619237	NAP1L5	NAP1L5:TSS-DMR
chr4	89618982	89618982	cg23954636	0.510931	0.494677	0.481394	0.532839	0.49769	0.526495	0.513621	0.506069	0.503782	0.544641	0.528108	0.513605	0.49165	0.508894	0.511372	0.551118	0.533207	0.540323	0.530265	0.537332	0.515868	0.491652	chr4	89618184	89619237	NAP1L5	NAP1L5:TSS-DMR
chr4	89619014	89619014	cg01174175	0.578532	0.570218	0.553375	0.595284	0.580321	0.588725	0.599778	0.58409	0.578608	0.613226	0.579356	0.636291	0.566926	0.596525	0.574949	0.585532	0.612061	0.596221	0.592319	0.602058	0.577985	0.56869	chr4	89618184	89619237	NAP1L5	NAP1L5:TSS-DMR
chr4	89619023	89619023	cg06617468	0.615779	0.567366	0.556349	0.591625	0.573782	0.579868	0.581088	0.58394	0.56427	0.603308	0.583947	0.62581	0.556942	0.575464	0.579933	0.592547	0.593437	0.576842	0.585326	0.589224	0.598097	0.581794	chr4	89618184	89619237	NAP1L5	NAP1L5:TSS-DMR
chr4	89619030	89619030	cg18607468	0.530262	0.519894	0.516658	0.570955	0.478382	0.532856	0.528689	0.56117	0.535501	0.568982	0.578081	0.557097	0.476362	0.563339	0.523963	0.562961	0.571742	0.566525	0.583077	0.573744	0.535581	0.479766	chr4	89618184	89619237	NAP1L5	NAP1L5:TSS-DMR
chr4	89619038	89619038	cg11300971	0.620184	0.594441	0.561843	0.696577	0.56887	0.62872	0.615955	0.601759	0.625774	0.637351	0.647148	0.662144	0.522013	0.610653	0.631496	0.640846	0.628652	0.612436	0.685105	0.629177	0.626907	0.512609	chr4	89618184	89619237	NAP1L5	NAP1L5:TSS-DMR
chr4	89619051	89619051	cg19151808	0.631573	0.533036	0.56108	0.948935	0.136178	0.591013	0.600232	0.59651	0.602081	0.622723	0.751865	0.787185	0.0948128	0.699448	0.735851	0.732377	0.609705	0.588745	0.951108	0.611765	0.596493	0.0864665	chr4	89618184	89619237	NAP1L5	NAP1L5:TSS-DMR
chr4	89619053	89619053	cg01026744	0.582465	0.532066	0.521521	0.969902	0.597042	0.580183	0.57966	0.569996	0.597124	0.626448	0.713642	0.829956	0.650968	0.642327	0.645721	0.677793	0.624926	0.61335	0.974488	0.607793	0.59605	0.566606	chr4	89618184	89619237	NAP1L5	NAP1L5:TSS-DMR
chr4	89619085	89619085	cg13610072	0.610575	0.530553	0.507403	0.608904	0.620452	0.624123	0.590898	0.59192	0.609969	0.640181	0.593087	0.680433	0.609027	0.58653	0.566842	0.596392	0.627082	0.606546	0.657217	0.628956	0.628695	0.599171	chr4	89618184	89619237	NAP1L5	NAP1L5:TSS-DMR
chr4	89619236	89619236	cg07539802	0.727438	0.682303	0.687807	0.750781	0.697358	0.718001	0.677287	0.693521	0.741118	0.71126	0.68155	0.720632	0.742078	0.685751	0.692016	0.744216	0.720008	0.694225	0.741749	0.731057	0.745296	0.721338	chr4	89618184	89619237	NAP1L5	NAP1L5:TSS-DMR
chr5	135414858	135414858	cg11852404	0.700238	0.620976	0.562009	0.757022	0.642198	0.796255	0.881355	0.665825	0.606118	0.761722	0.649236	0.675677	0.741061	0.716606	0.657408	0.863793	0.812209	0.735523	0.617287	0.712519	0.831918	0.765609	chr5	135414802	135416645	VTRNA2-1	VTRNA2-1:DMR
chr5	135415129	135415129	cg16684184	0.512529	0.472086	0.527986	0.603032	0.557571	0.626549	0.712231	0.514484	0.486447	0.588063	0.567856	0.581005	0.647565	0.572837	0.456266	0.57466	0.677472	0.552294	0.494942	0.526158	0.595645	0.609527	chr5	135414802	135416645	VTRNA2-1	VTRNA2-1:DMR
chr5	135415190	135415190	cg00308130	0.305121	0.258678	0.255873	0.491059	0.307413	0.536577	0.621316	0.40205	0.243165	0.500252	0.368899	0.299418	0.540705	0.388661	0.275208	0.507528	0.587034	0.392725	0.192806	0.366724	0.524783	0.392192	chr5	135414802	135416645	VTRNA2-1	VTRNA2-1:DMR
chr5	135415258	135415258	cg15837280	0.157398	0.126751	0.223053	0.379397	0.172483	0.382189	0.472954	0.234973	0.120154	0.38113	0.166528	0.259198	0.374134	0.23973	0.214589	0.364656	0.475745	0.279829	0.0994051	0.196939	0.459168	0.319363	chr5	135414802	135416645	VTRNA2-1	VTRNA2-1:DMR
chr5	135415693	135415693	cg07158503	0.596739	0.36993	0.436166	0.617474	0.483379	0.563954	0.704764	0.580052	0.114741	0.626322	0.492219	0.461613	0.535163	0.492458	0.365908	0.526197	0.621254	0.582669	0.0753106	0.483106	0.599799	0.598833	chr5	135414802	135416645	VTRNA2-1	VTRNA2-1:DMR
chr5	135415762	135415762	cg04515200	0.301371	0.122981	0.163345	0.351029	0.299535	0.339922	0.399169	0.273631	0.0600584	0.362759	0.173919	0.170921	0.300911	0.258579	0.256991	0.272387	0.276589	0.311202	0.0468862	0.234356	0.344453	0.314635	chr5	135414802	135416645	VTRNA2-1	VTRNA2-1:DMR
chr5	135415781	135415781	cg13581155	0.245006	0.046283	0.0884906	0.243651	0.197614	0.309024	0.325963	0.170469	0.020398	0.278409	0.0906543	0.0974324	0.179135	0.167291	0.174717	0.175997	0.204473	0.231228	0.0133987	0.139177	0.219245	0.222636	chr5	135414802	135416645	VTRNA2-1	VTRNA2-1:DMR
chr5	135415948	135415948	cg11608150	0.433856	0.255791	0.308471	0.495497	0.412274	0.475274	0.571394	0.45173	0.0452619	0.46363	0.30851	0.239525	0.427372	0.383659	0.2885	0.449934	0.478405	0.485297	0.0442051	0.371307	0.46091	0.455937	chr5	135414802	135416645	VTRNA2-1	VTRNA2-1:DMR
chr5	135416029	135416029	cg06478886	0.45089	0.330448	0.321287	0.486705	0.415236	0.503293	0.541297	0.471001	0.117367	0.480447	0.381227	0.392577	0.487548	0.374969	0.314145	0.394505	0.477354	0.475283	0.149059	0.352702	0.477206	0.482813	chr5	135414802	135416645	VTRNA2-1	VTRNA2-1:DMR
chr5	135416205	135416205	cg04481923	0.500153	0.170275	0.325829	0.513108	0.45786	0.516162	0.652745	0.451886	0.0304136	0.576527	0.295215	0.304581	0.435555	0.451784	0.331875	0.43306	0.582619	0.527744	0.0389108	0.325547	0.558491	0.566412	chr5	135414802	135416645	VTRNA2-1	VTRNA2-1:DMR
chr5	135416331	135416331	cg18678645	0.490233	0.136082	0.305963	0.44679	0.402569	0.489408	0.58343	0.386948	0.0316041	0.49403	0.253224	0.301417	0.390293	0.353864	0.289388	0.441315	0.5315	0.473805	0.0476833	0.311272	0.51764	0.474411	chr5	135414802	135416645	VTRNA2-1	VTRNA2-1:DMR
chr5	135416381	135416381	cg06536614	0.552408	0.409807	0.514961	0.561733	0.553298	0.558	0.601823	0.53812	0.123002	0.570538	0.434109	0.437875	0.54901	0.503003	0.425055	0.538753	0.57326	0.580514	0.16858	0.510818	0.569905	0.558983	chr5	135414802	135416645	VTRNA2-1	VTRNA2-1:DMR
chr5	135416398	135416398	cg25340688	0.565103	0.384208	0.506706	0.579734	0.543519	0.570124	0.618411	0.546248	0.100707	0.587746	0.424973	0.480259	0.508706	0.520602	0.454585	0.514928	0.592302	0.594218	0.15358	0.499902	0.611904	0.53306	chr5	135414802	135416645	VTRNA2-1	VTRNA2-1:DMR
chr5	135416405	135416405	cg26896946	0.547215	0.356343	0.458935	0.530878	0.500155	0.517981	0.560774	0.48971	0.126086	0.54141	0.409835	0.39746	0.472869	0.482698	0.396973	0.518418	0.547682	0.532045	0.145248	0.46575	0.54536	0.501824	chr5	135414802	135416645	VTRNA2-1	VTRNA2-1:DMR
chr5	135416412	135416412	cg00124993	0.474052	0.253236	0.382405	0.453318	0.423757	0.439596	0.531154	0.432738	0.0481718	0.488583	0.334974	0.283588	0.434948	0.403668	0.276419	0.436752	0.487605	0.473538	0.0711368	0.399589	0.503754	0.447205	chr5	135414802	135416645	VTRNA2-1	VTRNA2-1:DMR
chr5	135416529	135416529	cg08745965	0.391803	0.167367	0.325213	0.400619	0.394628	0.437967	0.502481	0.338496	0.0488	0.454137	0.23667	0.215827	0.392901	0.340251	0.353263	0.389869	0.463021	0.43664	0.0689122	0.311408	0.418436	0.440725	chr5	135414802	135416645	VTRNA2-1	VTRNA2-1:DMR
chr5	135416613	135416613	cg18797653	0.510133	0.234502	0.403825	0.544245	0.466925	0.533088	0.60723	0.466789	0.111164	0.557611	0.380734	0.388749	0.485869	0.412555	0.444072	0.504881	0.567545	0.526025	0.147377	0.372392	0.594434	0.512705	chr5	135414802	135416645	VTRNA2-1	VTRNA2-1:DMR
chr6	3849095	3849095	cg18872973	0.637048	0.713206	0.739441	0.609446	0.647417	0.646718	0.595735	0.659127	0.638068	0.637714	0.669755	0.696171	0.622216	0.636779	0.614965	0.724291	0.62191	0.613443	0.693858	0.741808	0.714905	0.705182	chr6	3849082	3850359	FAM50B	FAM50B:TSS-DMR
chr6	3849190	3849190	cg17739279	0.505577	0.556183	0.586453	0.498335	0.534458	0.501826	0.590091	0.515998	0.514108	0.503972	0.51564	0.570078	0.498995	0.517722	0.496691	0.573661	0.478596	0.516164	0.53219	0.550196	0.517928	0.542842	chr6	3849082	3850359	FAM50B	FAM50B:TSS-DMR
chr6	3849235	3849235	cg18656763	0.474749	0.455167	0.471471	0.476417	0.484149	0.452048	0.479474	0.480186	0.483264	0.507183	0.501051	0.466445	0.465117	0.505856	0.480369	0.486102	0.504731	0.475969	0.478762	0.504102	0.514039	0.493113	chr6	3849082	3850359	FAM50B	FAM50B:TSS-DMR
chr6	3849272	3849272	cg01570885	0.491096	0.469096	0.504152	0.525566	0.503481	0.472716	0.492736	0.453246	0.465959	0.510769	0.51912	0.534759	0.463895	0.481547	0.478825	0.509977	0.49492	0.462381	0.536828	0.554153	0.531021	0.535244	chr6	3849082	3850359	FAM50B	FAM50B:TSS-DMR
chr6	3849277	3849277	cg09821214	0.457101	0.477244	0.501991	0.499667	0.507297	0.510577	0.444591	0.47776	0.487557	0.493006	0.50125	0.491547	0.473572	0.489811	0.454773	0.51993	0.504842	0.486788	0.502575	0.522901	0.501187	0.504262	chr6	3849082	3850359	FAM50B	FAM50B:TSS-DMR
chr6	3849294	3849294	cg07898446	0.434769	0.446535	0.4509	0.459804	0.441596	0.441825	0.480267	0.422007	0.418977	0.466862	0.458145	0.463082	0.418432	0.442598	0.453516	0.463551	0.444228	0.434535	0.474542	0.467127	0.452831	0.427457	chr6	3849082	3850359	FAM50B	FAM50B:TSS-DMR
chr6	3849327	3849327	cg25195497	0.498329	0.422888	0.490424	0.527044	0.45107	0.505092	0.458958	0.515177	0.475669	0.532307	0.526703	0.426254	0.503081	0.447583	0.518616	0.527889	0.43743	0.504028	0.559175	0.539614	0.491915	0.440453	chr6	3849082	3850359	FAM50B	FAM50B:TSS-DMR
chr6	3849331	3849331	cg21740964	0.581859	0.465244	0.549728	0.590187	0.499121	0.559798	0.515378	0.548377	0.549619	0.606268	0.609239	0.487786	0.565634	0.479574	0.604248	0.583681	0.518015	0.546104	0.625141	0.591303	0.562063	0.488382	chr6	3849082	3850359	FAM50B	FAM50B:TSS-DMR
chr6	3849350	3849350	cg13289019	0.401653	0.387344	0.384469	0.398947	0.384372	0.36942	0.392451	0.395869	0.375872	0.420363	0.409838	0.3903	0.383831	0.385147	0.384595	0.387327	0.380067	0.383613	0.393641	0.386247	0.39238	0.395669	chr6	3849082	3850359	FAM50B	FAM50B:TSS-DMR
chr6	3849381	3849381	cg12840312	0.535855	0.507641	0.518167	0.545766	0.531599	0.486885	0.545976	0.544404	0.53397	0.552387	0.544436	0.5453	0.496957	0.547349	0.520078	0.542973	0.549052	0.519081	0.528325	0.560577	0.536128	0.521164	chr6	3849082	3850359	FAM50B	FAM50B:TSS-DMR
chr6	3849391	3849391	cg01905633	0.409621	0.375374	0.373042	0.403483	0.383021	0.337508	0.391008	0.401627	0.386802	0.402141	0.400627	0.369818	0.355257	0.408552	0.393158	0.432662	0.421724	0.377712	0.39046	0.422968	0.419173	0.416083	chr6	3849082	3850359	FAM50B	FAM50B:TSS-DMR
chr6	3849411	3849411	cg21177626	0.416394	0.398421	0.406738	0.449164	0.396802	0.374514	0.451669	0.436681	0.416737	0.436249	0.452949	0.377243	0.414359	0.403818	0.445628	0.429142	0.445222	0.428599	0.414916	0.443898	0.423468	0.422452	chr6	3849082	3850359	FAM50B	FAM50B:TSS-DMR
chr6	3849434	3849434	cg03954573	0.551186	0.503972	0.524298	0.555494	0.5593	0.500648	0.521558	0.551337	0.525878	0.569989	0.564093	0.560845	0.529267	0.502768	0.550514	0.557259	0.573478	0.546884	0.574108	0.559583	0.547246	0.546769	chr6	3849082	3850359	FAM50B	FAM50B:TSS-DMR
chr6	3849442	3849442	cg19362611	0.6713	0.591707	0.571232	0.63147	0.62562	0.61171	0.61407	0.605151	0.632044	0.643917	0.627748	0.681775	0.613523	0.63619	0.603001	0.596334	0.680095	0.625356	0.647414	0.651452	0.634418	0.6528	chr6	3849082	3850359	FAM50B	FAM50B:TSS-DMR
chr6	3849475	3849475	cg04447621	0.598779	0.549155	0.531167	0.556336	0.5634	0.514599	0.579009	0.562033	0.576195	0.55601	0.580527	0.568622	0.553036	0.586228	0.539016	0.584364	0.572058	0.573078	0.575034	0.596721	0.589137	0.570347	chr6	3849082	3850359	FAM50B	FAM50B:TSS-DMR
chr6	3849536	3849536	cg23835083	0.537236	0.451196	0.476802	0.503572	0.523062	0.454227	0.518851	0.517907	0.502058	0.540349	0.514087	0.509604	0.513138	0.496737	0.512554	0.549203	0.544309	0.509782	0.550183	0.56572	0.532944	0.547942	chr6	3849082	3850359	FAM50B	FAM50B:TSS-DMR
chr6	3849577	3849577	cg12497786	0.629505	0.590709	0.582965	0.651093	0.627962	0.592829	0.642681	0.632612	0.631678	0.670477	0.644163	0.656484	0.62457	0.633623	0.631468	0.632484	0.669184	0.620082	0.662738	0.682808	0.639847	0.663823	chr6	3849082	3850359	FAM50B	FAM50B:TSS-DMR
chr6	3849688	3849688	cg03202897	0.622151	0.608025	0.609863	0.649135	0.628668	0.613493	0.623949	0.606542	0.63192	0.667563	0.653935	0.667315	0.615983	0.614402	0.626295	0.663491	0.656126	0.664762	0.664043	0.668349	0.629979	0.65974	chr6	3849082	3850359	FAM50B	FAM50B:TSS-DMR
chr6	3849690	3849690	cg21153160	0.463872	0.432818	0.444552	0.476259	0.466322	0.439581	0.472183	0.489742	0.45413	0.505618	0.499931	0.462224	0.472138	0.47009	0.450435	0.459853	0.485951	0.471595	0.484315	0.480336	0.471002	0.470786	chr6	3849082	3850359	FAM50B	FAM50B:TSS-DMR
chr6	3849702	3849702	cg25073793	0.575575	0.518316	0.52716	0.59438	0.571043	0.56091	0.542547	0.566766	0.570477	0.60189	0.536598	0.624116	0.569431	0.570164	0.58511	0.554056	0.603545	0.566372	0.63233	0.610822	0.580883	0.559934	chr6	3849082	3850359	FAM50B	FAM50B:TSS-DMR
chr6	3849818	3849818	cg13101072	0.515976	0.504927	0.528315	0.559169	0.54474	0.556411	0.547791	0.529824	0.533735	0.5608	0.532658	0.572341	0.518679	0.526787	0.538424	0.57277	0.563803	0.551061	0.568774	0.568733	0.555101	0.531666	chr6	3849082	3850359	FAM50B	FAM50B:TSS-DMR
chr6	3850106	3850106	cg05811173	0.608793	0.602148	0.598856	0.62345	0.614415	0.592668	0.621227	0.601437	0.603302	0.620497	0.610189	0.623739	0.585595	0.617919	0.605567	0.611618	0.593039	0.608102	0.632765	0.620056	0.628643	0.617898	chr6	3849082	3850359	FAM50B	FAM50B:TSS-DMR
chr6	144328421	144328421	cg09730369	0.706613	0.735429	0.689006	0.750766	0.741916	0.713065	0.704927	0.71069	0.717545	0.733032	0.700364	0.76551	0.673806	0.717985	0.709146	0.706792	0.698743	0.726164	0.73648	0.707665	0.717427	0.751237	chr6	144328078	144329888	PLAGL1	PLAGL1:ALT-TSS-DMR
chr6	144328482	144328482	cg17865602	0.52814	0.550613	0.419669	0.545027	0.552418	0.58293	0.519044	0.535744	0.543289	0.560586	0.521752	0.581046	0.511774	0.57084	0.531837	0.550803	0.60213	0.551536	0.599519	0.558634	0.569573	0.591399	chr6	144328078	144329888	PLAGL1	PLAGL1:ALT-TSS-DMR
chr6	144328917	144328917	cg25350411	0.469987	0.458335	0.347594	0.505002	0.497353	0.507214	0.487383	0.468837	0.376799	0.497399	0.474287	0.516042	0.49115	0.476257	0.412863	0.456498	0.501438	0.469622	0.529214	0.533716	0.485081	0.453536	chr6	144328078	144329888	PLAGL1	PLAGL1:ALT-TSS-DMR
chr6	144329052	144329052	cg07077459	0.543285	0.504822	0.489415	0.550967	0.52886	0.505915	0.525673	0.525238	0.487915	0.561386	0.524148	0.564446	0.552156	0.489392	0.516099	0.542836	0.536081	0.535806	0.556705	0.564788	0.519269	0.532589	chr6	144328078	144329888	PLAGL1	PLAGL1:ALT-TSS-DMR
chr6	144329172	144329172	cg22378065	0.540854	0.552803	0.535744	0.568268	0.539268	0.565213	0.550629	0.558847	0.539088	0.561138	0.547562	0.585108	0.548196	0.54463	0.542445	0.576497	0.559775	0.567551	0.56707	0.566308	0.552841	0.556925	chr6	144328078	144329888	PLAGL1	PLAGL1:ALT-TSS-DMR
chr6	144329382	144329382	cg22352234	0.496102	0.483808	0.475969	0.507662	0.506321	0.476253	0.509207	0.492831	0.485792	0.512154	0.494346	0.474034	0.499117	0.507044	0.496107	0.492292	0.476712	0.491217	0.497683	0.506649	0.477118	0.492192	chr6	144328078	144329888	PLAGL1	PLAGL1:ALT-TSS-DMR
chr6	144329473	144329473	cg00702231	0.642112	0.627931	0.59395	0.665428	0.635899	0.626307	0.644498	0.637181	0.606787	0.676317	0.660969	0.675762	0.625424	0.63154	0.611384	0.647209	0.65219	0.648472	0.640638	0.65969	0.629598	0.636051	chr6	144328078	144329888	PLAGL1	PLAGL1:ALT-TSS-DMR
chr6	144329485	144329485	cg12757684	0.450312	0.43711	0.411543	0.450876	0.455825	0.407988	0.430879	0.461891	0.408383	0.435635	0.433222	0.430376	0.452793	0.419993	0.431119	0.455225	0.431361	0.443537	0.429353	0.447928	0.445558	0.437827	chr6	144328078	144329888	PLAGL1	PLAGL1:ALT-TSS-DMR
chr6	144329744	144329744	cg12820609	0.547994	0.548304	0.520827	0.523924	0.61175	0.607731	0.550492	0.534747	0.52499	0.565951	0.594762	0.538462	0.528695	0.58356	0.511713	0.53949	0.570311	0.54686	0.501634	0.561277	0.537219	0.532874	chr6	144328078	144329888	PLAGL1	PLAGL1:ALT-TSS-DMR
chr6	144329766	144329766	cg05326984	0.573898	0.561642	0.545339	0.612226	0.618313	0.609109	0.552907	0.551876	0.56845	0.568875	0.605198	0.597464	0.571345	0.605598	0.548234	0.572622	0.602973	0.594054	0.592615	0.592145	0.596618	0.581592	chr6	144328078	144329888	PLAGL1	PLAGL1:ALT-TSS-DMR
chr6	144329780	144329780	cg08263357	0.594509	0.54632	0.513798	0.588315	0.659487	0.624	0.59597	0.558339	0.57532	0.60642	0.666285	0.589615	0.543985	0.623192	0.53904	0.620605	0.614997	0.604071	0.589186	0.578409	0.614023	0.586807	chr6	144328078	144329888	PLAGL1	PLAGL1:ALT-TSS-DMR
chr6	144329789	144329789	cg11532302	0.531985	0.48193	0.458464	0.532908	0.572774	0.573069	0.490097	0.518591	0.507558	0.524944	0.531473	0.502303	0.477812	0.544877	0.492798	0.570998	0.50596	0.528462	0.494344	0.51907	0.529822	0.501476	chr6	144328078	144329888	PLAGL1	PLAGL1:ALT-TSS-DMR
chr6	144329802	144329802	cg27216384	0.389089	0.400202	0.359971	0.403929	0.414114	0.402723	0.376379	0.395727	0.384035	0.422274	0.378435	0.3967	0.394822	0.377812	0.428926	0.401379	0.406223	0.405154	0.41464	0.397439	0.409147	0.40693	chr6	144328078	144329888	PLAGL1	PLAGL1:ALT-TSS-DMR
chr6	144329829	144329829	cg17895149	0.553158	0.545664	0.518104	0.627746	0.595987	0.588544	0.545232	0.571195	0.570054	0.588879	0.602266	0.585559	0.601227	0.536923	0.538426	0.570009	0.598831	0.58151	0.568479	0.611674	0.543808	0.5912	chr6	144328078	144329888	PLAGL1	PLAGL1:ALT-TSS-DMR
chr6	144329887	144329887	cg23460430	0.601962	0.608092	0.567258	0.666993	0.734028	0.711493	0.626464	0.601514	0.609532	0.626399	0.598642	0.597483	0.592936	0.644886	0.632987	0.707089	0.588671	0.640179	0.617024	0.6334	0.61357	0.637974	chr6	144328078	144329888	PLAGL1	PLAGL1:ALT-TSS-DMR
chr6	160427347	160427347	cg16039889	0.553273	0.533118	0.440415	0.653485	0.581728	0.600349	0.618223	0.476762	0.557613	0.594932	0.556838	0.655978	0.560268	0.541329	0.547295	0.536255	0.570875	0.554757	0.595461	0.558364	0.578921	0.568874	chr6	160426558	160427561	IGF2R	IGF2R:INT2-DMR
chr6	160427501	160427501	cg08350488	0.503458	0.501251	0.395079	0.587738	0.524727	0.538236	0.533955	0.443669	0.52006	0.545567	0.496973	0.534631	0.535589	0.501391	0.525455	0.516836	0.525828	0.523114	0.519309	0.629852	0.487357	0.524003	chr6	160426558	160427561	IGF2R	IGF2R:INT2-DMR
chr6	170055155	170055155	cg11938672	0.631774	0.645211	0.583237	0.625524	0.627436	0.68398	0.629853	0.531349	0.65884	0.653937	0.57849	0.669613	0.555829	0.855683	0.615931	0.613668	0.696562	0.645082	0.697061	0.697877	0.69691	0.634444	chr6	170054504	170055618	WDR27	VDR27:INT13-DMR
chr6	170055332	170055332	cg18322025	0.478491	0.47992	0.422164	0.483153	0.465659	0.537811	0.508095	0.429361	0.508048	0.52312	0.421414	0.484201	0.408515	0.819473	0.445964	0.458489	0.531837	0.52409	0.556452	0.516549	0.56247	0.525842	chr6	170054504	170055618	WDR27	VDR27:INT13-DMR
chr7	50849168	50849168	cg03104936	0.481514	0.520214	0.552418	0.511347	0.5277	0.561285	0.5032	0.55498	0.586887	0.532238	0.435691	0.61778	0.542511	0.567294	0.551076	0.609697	0.552761	0.558211	0.607646	0.584004	0.596623	0.659354	chr7	50848726	50851312	GRB10	GRB10:ALT-TSS-DMR
chr7	50849285	50849285	cg05998930	0.583208	0.623116	0.60486	0.622041	0.621777	0.701535	0.636336	0.642949	0.709749	0.649928	0.615838	0.739151	0.607709	0.690338	0.635603	0.663481	0.69672	0.654493	0.74418	0.713962	0.674828	0.694399	chr7	50848726	50851312	GRB10	GRB10:ALT-TSS-DMR
chr7	50849639	50849639	cg09150232	0.578244	0.663206	0.785329	0.645995	0.650373	0.67773	0.721765	0.714167	0.743664	0.690927	0.700353	0.645775	0.625961	0.818011	0.715035	0.697759	0.670641	0.717213	0.795595	0.782711	0.740642	0.752531	chr7	50848726	50851312	GRB10	GRB10:ALT-TSS-DMR
chr7	50849723	50849723	cg16349612	0.54432	0.493544	0.564019	0.572799	0.567092	0.559762	0.535329	0.533241	0.52869	0.578417	0.557266	0.607801	0.52256	0.561703	0.55527	0.534407	0.531873	0.574283	0.61753	0.618357	0.57022	0.551011	chr7	50848726	50851312	GRB10	GRB10:ALT-TSS-DMR
chr7	50849805	50849805	cg23742152	0.472996	0.389664	0.388219	0.540079	0.500338	0.482748	0.476578	0.481782	0.467243	0.524525	0.484338	0.507893	0.443464	0.488138	0.432979	0.506555	0.46408	0.500501	0.483113	0.509017	0.47783	0.471629	chr7	50848726	50851312	GRB10	GRB10:ALT-TSS-DMR
chr7	50849931	50849931	cg08835688	0.45742	0.441234	0.443927	0.535847	0.519196	0.514375	0.443047	0.485495	0.45981	0.52299	0.508021	0.546594	0.502616	0.450504	0.465489	0.492774	0.507061	0.516953	0.526705	0.529677	0.519097	0.480189	chr7	50848726	50851312	GRB10	GRB10:ALT-TSS-DMR
chr7	50850564	50850564	cg12903171	0.449917	0.417856	0.397059	0.503778	0.478337	0.468468	0.391461	0.461719	0.430876	0.500321	0.503528	0.494996	0.44892	0.407474	0.414904	0.459176	0.434	0.476033	0.500796	0.442636	0.458214	0.445776	chr7	50848726	50851312	GRB10	GRB10:ALT-TSS-DMR
chr7	50850635	50850635	cg23023285	0.471891	0.385331	0.406171	0.486728	0.502594	0.519387	0.43806	0.418156	0.444965	0.511935	0.490562	0.495591	0.468983	0.478616	0.453215	0.484768	0.546315	0.509432	0.539571	0.508724	0.475434	0.512364	chr7	50848726	50851312	GRB10	GRB10:ALT-TSS-DMR
chr7	50850755	50850755	cg27653667	0.298864	0.212075	0.218468	0.340209	0.299342	0.300089	0.276922	0.290217	0.277401	0.355862	0.33198	0.292153	0.287522	0.245385	0.312982	0.303067	0.306766	0.31972	0.310424	0.324632	0.276372	0.299988	chr7	50848726	50851312	GRB10	GRB10:ALT-TSS-DMR
chr7	50850870	50850870	cg24977055	0.491693	0.344913	0.373517	0.476711	0.476134	0.522773	0.455622	0.441097	0.460673	0.459502	0.491756	0.454143	0.448979	0.480346	0.398473	0.471688	0.467018	0.474089	0.457599	0.504235	0.457489	0.489808	chr7	50848726	50851312	GRB10	GRB10:ALT-TSS-DMR
chr7	94285642	94285642	cg19107595	0.252912	0.145534	0.240355	0.262791	0.230731	0.268715	0.245194	0.274006	0.257689	0.206354	0.208724	0.218364	0.310544	0.298091	0.248434	0.225601	0.288763	0.272939	0.259152	0.304725	0.321549	0.234294	chr7	94285537	94287960	PEG10	PEG10:TSS-DMR
chr7	94285672	94285672	cg19924104	0.440282	0.369114	0.421187	0.443129	0.435332	0.434906	0.450515	0.431202	0.442749	0.42909	0.438875	0.392117	0.432693	0.455264	0.435202	0.422799	0.416946	0.454291	0.422435	0.453028	0.439048	0.415524	chr7	94285537	94287960	PEG10	PEG10:TSS-DMR
chr7	94285685	94285685	cg11589966	0.497691	0.477999	0.481275	0.487594	0.491654	0.494215	0.493337	0.485146	0.484867	0.500378	0.485176	0.501983	0.50833	0.482713	0.487994	0.496788	0.495392	0.50434	0.493123	0.506616	0.492295	0.488162	chr7	94285537	94287960	PEG10	PEG10:TSS-DMR
chr7	94285687	94285687	cg05531533	0.474446	0.442792	0.440484	0.468762	0.486577	0.500417	0.476987	0.480108	0.478264	0.494006	0.476176	0.44323	0.471138	0.484869	0.47295	0.493124	0.471516	0.508979	0.462807	0.493987	0.471627	0.46039	chr7	94285537	94287960	PEG10	PEG10:TSS-DMR
chr7	94285712	94285712	cg27435646	0.549313	0.505231	0.514723	0.57074	0.543575	0.547168	0.558913	0.550748	0.541164	0.570415	0.53065	0.568676	0.557176	0.555455	0.544971	0.542168	0.570203	0.55	0.559933	0.555738	0.556819	0.52203	chr7	94285537	94287960	PEG10	PEG10:TSS-DMR
chr7	94285745	94285745	cg01566785	0.546779	0.502906	0.511412	0.562973	0.556667	0.554898	0.548253	0.564784	0.539802	0.560915	0.544306	0.56184	0.557255	0.555858	0.514772	0.540698	0.554887	0.533112	0.528088	0.551884	0.566938	0.523238	chr7	94285537	94287960	PEG10	PEG10:TSS-DMR
chr7	94285759	94285759	cg05819130	0.568088	0.529543	0.543088	0.565525	0.564597	0.563804	0.564367	0.565132	0.560265	0.565227	0.547207	0.585713	0.56854	0.558222	0.542676	0.555513	0.565427	0.572216	0.574112	0.560551	0.544238	0.533744	chr7	94285537	94287960	PEG10	PEG10:TSS-DMR
chr7	94285784	94285784	cg02965180	0.511754	0.48592	0.49371	0.522454	0.499141	0.508559	0.510667	0.526737	0.496775	0.542766	0.525019	0.533691	0.515764	0.49395	0.488212	0.505019	0.527377	0.499969	0.509534	0.523548	0.511256	0.498575	chr7	94285537	94287960	PEG10	PEG10:TSS-DMR
chr7	94285814	94285814	cg05277165	0.487097	0.45942	0.483022	0.512335	0.495583	0.522841	0.515108	0.514859	0.50928	0.505469	0.492334	0.470011	0.501627	0.518248	0.510098	0.546095	0.516597	0.520015	0.508155	0.542778	0.520311	0.509188	chr7	94285537	94287960	PEG10	PEG10:TSS-DMR
chr7	94285873	94285873	cg13660372	0.522659	0.46225	0.467624	0.524213	0.480211	0.524178	0.523554	0.518316	0.48391	0.492148	0.52591	0.460085	0.510657	0.493991	0.496675	0.522331	0.51939	0.492204	0.493677	0.517859	0.516401	0.463006	chr7	94285537	94287960	PEG10	PEG10:TSS-DMR
chr7	94285887	94285887	cg06674062	0.457586	0.400622	0.401613	0.464081	0.425262	0.468123	0.448739	0.475714	0.419162	0.461046	0.411712	0.463162	0.477655	0.442771	0.429129	0.44589	0.470537	0.454888	0.461561	0.44066	0.475166	0.445165	chr7	94285537	94287960	PEG10	PEG10:TSS-DMR
chr7	94285911	94285911	cg07921535	0.487471	0.415555	0.381052	0.47753	0.424953	0.437297	0.441564	0.494053	0.396895	0.452061	0.42641	0.408546	0.447527	0.513428	0.406991	0.390995	0.451325	0.47889	0.362167	0.404958	0.437131	0.430513	chr7	94285537	94287960	PEG10	PEG10:TSS-DMR
chr7	94285942	94285942	cg09910998	0.485685	0.457558	0.452995	0.473492	0.49019	0.481237	0.480934	0.503867	0.481621	0.500806	0.474658	0.468098	0.490428	0.501056	0.472517	0.505873	0.488736	0.50059	0.48975	0.509143	0.494392	0.49475	chr7	94285537	94287960	PEG10	PEG10:TSS-DMR
chr7	94285951	94285951	cg27393730	0.349789	0.249273	0.306937	0.361671	0.345881	0.324678	0.350018	0.390292	0.34373	0.318512	0.29449	0.288189	0.379553	0.347804	0.332165	0.344887	0.347376	0.29201	0.337986	0.30015	0.3632	0.315825	chr7	94285537	94287960	PEG10	PEG10:TSS-DMR
chr7	94285960	94285960	cg08291000	0.476956	0.440929	0.437134	0.50948	0.486306	0.523413	0.477652	0.475472	0.54255	0.544497	0.492098	0.527965	0.519354	0.484188	0.455101	0.468241	0.497726	0.491031	0.512817	0.500152	0.510147	0.495391	chr7	94285537	94287960	PEG10	PEG10:TSS-DMR
chr7	94285993	94285993	cg27230044	0.507133	0.405758	0.468984	0.506939	0.53872	0.549927	0.479992	0.506519	0.498893	0.514427	0.513599	0.450984	0.529702	0.476551	0.491965	0.507373	0.507834	0.481467	0.529649	0.468001	0.518713	0.49424	chr7	94285537	94287960	PEG10	PEG10:TSS-DMR
chr7	94286086	94286086	cg24885794	0.455799	0.385888	0.403161	0.480022	0.475117	0.489699	0.434066	0.460525	0.436025	0.454735	0.446105	0.471358	0.412749	0.466812	0.419961	0.478056	0.485038	0.457584	0.465349	0.454497	0.456461	0.413384	chr7	94285537	94287960	PEG10	PEG10:TSS-DMR
chr7	94286110	94286110	cg26997085	0.46259	0.375558	0.376524	0.465445	0.444091	0.486176	0.439178	0.465969	0.4198	0.480321	0.437677	0.434576	0.430185	0.455697	0.423461	0.478458	0.453783	0.453766	0.479871	0.423532	0.470823	0.433542	chr7	94285537	94287960	PEG10	PEG10:TSS-DMR
chr7	94286131	94286131	cg22331138	0.570693	0.494578	0.526507	0.604978	0.58277	0.609631	0.564942	0.550219	0.561006	0.592784	0.572703	0.618145	0.585923	0.546733	0.561319	0.53718	0.586932	0.574192	0.608848	0.613481	0.588285	0.568222	chr7	94285537	94287960	PEG10	PEG10:TSS-DMR
chr7	94286208	94286208	cg16492735	0.599445	0.548758	0.545	0.629465	0.601651	0.629316	0.569679	0.609983	0.608665	0.614102	0.63834	0.59715	0.60295	0.573651	0.584963	0.60686	0.620063	0.604588	0.634974	0.596295	0.639826	0.578259	chr7	94285537	94287960	PEG10	PEG10:TSS-DMR
chr7	94286219	94286219	cg09512080	0.53952	0.481306	0.468884	0.540474	0.569882	0.56334	0.523809	0.508809	0.540504	0.555104	0.53762	0.578126	0.515516	0.519054	0.495237	0.549046	0.5533	0.533225	0.558511	0.53516	0.525233	0.551285	chr7	94285537	94287960	PEG10	PEG10:TSS-DMR
chr7	94286232	94286232	cg00906934	0.541358	0.485301	0.482026	0.57184	0.552514	0.575173	0.513067	0.5374	0.507636	0.576059	0.575928	0.566943	0.525006	0.562479	0.476155	0.539047	0.542217	0.559858	0.589913	0.564032	0.581193	0.525853	chr7	94285537	94287960	PEG10	PEG10:TSS-DMR
chr7	94286243	94286243	cg26503018	0.510641	0.501701	0.503603	0.552665	0.547052	0.573657	0.529866	0.550322	0.532024	0.549839	0.525832	0.573436	0.54341	0.534324	0.511559	0.547554	0.557939	0.559254	0.559931	0.532964	0.558719	0.532433	chr7	94285537	94287960	PEG10	PEG10:TSS-DMR
chr7	94286261	94286261	cg27120649	0.442066	0.427252	0.41681	0.473747	0.446844	0.459973	0.460116	0.451741	0.468328	0.461604	0.457743	0.400006	0.440036	0.455341	0.457425	0.43061	0.43833	0.443609	0.436555	0.445989	0.431784	0.475093	chr7	94285537	94287960	PEG10	PEG10:TSS-DMR
chr7	94286263	94286263	cg21771834	0.54838	0.533942	0.521754	0.577381	0.587954	0.580928	0.55658	0.561537	0.572009	0.581801	0.561967	0.543686	0.572559	0.594337	0.537366	0.565109	0.565555	0.571364	0.588779	0.568202	0.575278	0.591455	chr7	94285537	94287960	PEG10	PEG10:TSS-DMR
chr7	94286267	94286267	cg27001184	0.590942	0.568953	0.578671	0.630519	0.647243	0.642965	0.630598	0.614949	0.643334	0.616939	0.618456	0.668092	0.604868	0.612326	0.579039	0.612965	0.625054	0.629443	0.631045	0.632655	0.634945	0.609415	chr7	94285537	94287960	PEG10	PEG10:TSS-DMR
chr7	94286294	94286294	cg23342787	0.68517	0.6442	0.667973	0.715883	0.704472	0.702705	0.691861	0.682185	0.699096	0.720405	0.694393	0.762467	0.679067	0.691356	0.698105	0.675361	0.722388	0.716096	0.732386	0.730935	0.751947	0.697547	chr7	94285537	94287960	PEG10	PEG10:TSS-DMR
chr7	94286304	94286304	cg14873490	0.513395	0.44126	0.447084	0.494765	0.506511	0.477811	0.483014	0.472141	0.479742	0.50192	0.501103	0.516205	0.467756	0.458072	0.471751	0.503699	0.496958	0.495621	0.500921	0.509543	0.481706	0.484329	chr7	94285537	94287960	PEG10	PEG10:TSS-DMR
chr7	94286343	94286343	cg03384175	0.643197	0.578431	0.588357	0.680239	0.655566	0.676123	0.600106	0.635741	0.646018	0.661814	0.674398	0.6953	0.611372	0.632615	0.59074	0.661191	0.674128	0.676227	0.672758	0.652187	0.675002	0.625254	chr7	94285537	94287960	PEG10	PEG10:TSS-DMR
chr7	94286351	94286351	cg11985632	0.596603	0.529148	0.502905	0.58423	0.585034	0.599003	0.541743	0.561622	0.605816	0.618181	0.571505	0.647547	0.593978	0.554648	0.529939	0.617607	0.607862	0.619301	0.626951	0.612582	0.62963	0.55941	chr7	94285537	94287960	PEG10	PEG10:TSS-DMR
chr7	94286362	94286362	cg13797824	0.583348	0.541426	0.540905	0.631815	0.61465	0.602508	0.594258	0.586679	0.600487	0.631069	0.597234	0.666693	0.591871	0.572985	0.576034	0.631501	0.63451	0.6395	0.622782	0.628957	0.658102	0.614118	chr7	94285537	94287960	PEG10	PEG10:TSS-DMR
chr7	94286420	94286420	cg11175683	0.573774	0.515102	0.53254	0.615129	0.604861	0.589328	0.57753	0.61306	0.577333	0.629814	0.60558	0.58865	0.582743	0.540295	0.588525	0.581372	0.585804	0.625422	0.597489	0.578137	0.615647	0.597816	chr7	94285537	94287960	PEG10	PEG10:TSS-DMR
chr7	94286431	94286431	cg04521244	0.56925	0.55022	0.531414	0.609678	0.606129	0.586374	0.565813	0.588464	0.583239	0.586525	0.566727	0.630668	0.568919	0.564308	0.567663	0.596076	0.606969	0.588536	0.624674	0.598086	0.613667	0.596974	chr7	94285537	94287960	PEG10	PEG10:TSS-DMR
chr7	94286473	94286473	cg11562309	0.496935	0.438838	0.469564	0.500613	0.517525	0.550433	0.488186	0.516978	0.513466	0.530625	0.490641	0.561081	0.480522	0.526536	0.488884	0.501438	0.517217	0.534251	0.546241	0.49358	0.574105	0.533609	chr7	94285537	94287960	PEG10	PEG10:TSS-DMR
chr7	94286484	94286484	cg18898992	0.528929	0.476548	0.503316	0.573388	0.552845	0.595659	0.532392	0.540581	0.556018	0.556883	0.538341	0.549921	0.526769	0.539802	0.542058	0.58794	0.580554	0.558316	0.596407	0.555735	0.583856	0.555814	chr7	94285537	94287960	PEG10	PEG10:TSS-DMR
chr7	94286511	94286511	cg05096321	0.523076	0.495502	0.492146	0.526807	0.548618	0.513324	0.530019	0.549218	0.538341	0.530157	0.554681	0.529542	0.527255	0.528197	0.491308	0.528045	0.532213	0.567263	0.502826	0.553038	0.536608	0.530006	chr7	94285537	94287960	PEG10	PEG10:TSS-DMR
chr7	94286521	94286521	cg19663555	0.626631	0.5685	0.578986	0.645271	0.639571	0.642047	0.630132	0.608272	0.630725	0.641903	0.641083	0.62787	0.606521	0.64425	0.607811	0.615815	0.634286	0.648366	0.642614	0.643464	0.651676	0.620443	chr7	94285537	94287960	PEG10	PEG10:TSS-DMR
chr7	94286526	94286526	cg06695761	0.570267	0.539027	0.536053	0.587661	0.589335	0.599514	0.583057	0.596386	0.583805	0.598182	0.584778	0.586125	0.613686	0.571376	0.541291	0.572194	0.588716	0.604271	0.591129	0.60089	0.590268	0.584503	chr7	94285537	94287960	PEG10	PEG10:TSS-DMR
chr7	94286559	94286559	cg21853542	0.641954	0.632598	0.628209	0.694	0.693513	0.682479	0.662684	0.671481	0.640164	0.680523	0.667015	0.688194	0.644082	0.67276	0.62552	0.701713	0.693514	0.692834	0.676779	0.704136	0.680518	0.664254	chr7	94285537	94287960	PEG10	PEG10:TSS-DMR
chr7	94286650	94286650	cg09890341	0.597718	0.548015	0.542093	0.60246	0.608852	0.617118	0.59306	0.599069	0.592475	0.602562	0.572811	0.606199	0.562967	0.591444	0.593986	0.626743	0.607344	0.610022	0.61106	0.596022	0.636216	0.604202	chr7	94285537	94287960	PEG10	PEG10:TSS-DMR
chr7	94286669	94286669	cg20041873	0.539126	0.466664	0.5289	0.596499	0.549372	0.579967	0.526032	0.56554	0.573133	0.590251	0.537228	0.590516	0.520486	0.543721	0.554058	0.592724	0.570784	0.560015	0.59784	0.576685	0.603124	0.564165	chr7	94285537	94287960	PEG10	PEG10:TSS-DMR
chr7	94286753	94286753	cg04303139	0.464541	0.423836	0.443914	0.495653	0.497208	0.492397	0.459773	0.506193	0.453653	0.495063	0.489349	0.443474	0.500212	0.47268	0.48193	0.459934	0.484934	0.467965	0.519001	0.485832	0.494022	0.48685	chr7	94285537	94287960	PEG10	PEG10:TSS-DMR
chr7	94286760	94286760	cg03436478	0.563385	0.502629	0.47852	0.575621	0.566183	0.579217	0.498583	0.563424	0.548426	0.552268	0.509671	0.55645	0.540615	0.518967	0.517446	0.598375	0.563648	0.534526	0.591679	0.549225	0.550935	0.497654	chr7	94285537	94287960	PEG10	PEG10:TSS-DMR
chr7	94286793	94286793	cg05509218	0.542999	0.536597	0.556415	0.590102	0.587159	0.584028	0.50808	0.617555	0.596534	0.650704	0.627696	0.612734	0.57881	0.61568	0.547332	0.579399	0.599007	0.636958	0.618883	0.605204	0.650866	0.65192	chr7	94285537	94287960	PEG10	PEG10:TSS-DMR
chr7	94286834	94286834	cg22924867	0.507145	0.430397	0.453015	0.546004	0.526746	0.52983	0.497295	0.511084	0.532548	0.539585	0.493765	0.554046	0.501271	0.502404	0.483096	0.574887	0.530959	0.533289	0.556481	0.565995	0.576133	0.538206	chr7	94285537	94287960	PEG10	PEG10:TSS-DMR
chr7	94286936	94286936	cg01169624	0.578038	0.466256	0.416927	0.609882	0.593409	0.575967	0.579308	0.541232	0.591303	0.551489	0.498011	0.610736	0.62361	0.547845	0.540658	0.587946	0.585123	0.647287	0.581923	0.620691	0.594061	0.62098	chr7	94285537	94287960	PEG10	PEG10:TSS-DMR
chr7	94286953	94286953	cg03682823	0.49069	0.455704	0.459595	0.491987	0.514605	0.525512	0.474445	0.481981	0.48611	0.514776	0.487427	0.498995	0.491321	0.481121	0.489065	0.525776	0.506949	0.499317	0.513834	0.514715	0.527231	0.493928	chr7	94285537	94287960	PEG10	PEG10:TSS-DMR
chr7	94286955	94286955	cg18139769	0.514674	0.453235	0.507675	0.534714	0.53976	0.533088	0.523247	0.52734	0.490842	0.540573	0.499192	0.520125	0.547756	0.516359	0.508341	0.513833	0.532445	0.502485	0.546971	0.517311	0.533733	0.509476	chr7	94285537	94287960	PEG10	PEG10:TSS-DMR
chr7	94287186	94287186	cg12397924	0.377296	0.343259	0.363968	0.40067	0.401319	0.388923	0.3936	0.372598	0.362407	0.396706	0.392406	0.367622	0.388676	0.371135	0.366493	0.400916	0.361526	0.373398	0.374767	0.394513	0.366461	0.355267	chr7	94285537	94287960	PEG10	PEG10:TSS-DMR
chr7	94287211	94287211	cg15696408	0.317866	0.262717	0.290294	0.314789	0.307716	0.295586	0.306419	0.32092	0.263783	0.318567	0.327567	0.304716	0.297547	0.289408	0.290277	0.291617	0.285982	0.305528	0.306786	0.305612	0.294933	0.263065	chr7	94285537	94287960	PEG10	PEG10:TSS-DMR
chr7	94287242	94287242	cg22820921	0.407832	0.346004	0.378752	0.429628	0.432685	0.399067	0.420263	0.413755	0.381212	0.427152	0.438517	0.373369	0.413927	0.391129	0.408745	0.406573	0.411178	0.405482	0.398662	0.421283	0.405509	0.38158	chr7	94285537	94287960	PEG10	PEG10:TSS-DMR
chr7	130130122	130130122	cg10473158	0.625006	0.660597	0.611655	0.665398	0.675614	0.581485	0.644184	0.511034	0.600172	0.686184	0.652951	0.742928	0.576249	0.695231	0.659313	0.81597	0.601345	0.694519	0.741314	0.925347	0.941291	0.679758	chr7	130130122	130134388	MEST	MEST:ALT-TSS-DMR
chr7	130130155	130130155	cg05222671	0.693485	0.687105	0.748631	0.724892	0.717507	0.625833	0.655373	0.592468	0.661419	0.703764	0.713778	0.809038	0.713364	0.698942	0.638554	0.802869	0.594332	0.735663	0.700722	0.941694	0.955716	0.740107	chr7	130130122	130134388	MEST	MEST:ALT-TSS-DMR
chr7	130130187	130130187	cg10767216	0.616812	0.541547	0.592369	0.670496	0.616842	0.56398	0.604721	0.5103	0.562561	0.60825	0.619812	0.701691	0.550989	0.574961	0.555302	0.763305	0.554329	0.621605	0.634582	0.849891	0.856431	0.629871	chr7	130130122	130134388	MEST	MEST:ALT-TSS-DMR
chr7	130130288	130130288	cg17347253	0.525021	0.531159	0.551224	0.563135	0.575746	0.502882	0.486957	0.43831	0.531503	0.514151	0.515695	0.566592	0.533431	0.532669	0.551876	0.731241	0.505315	0.575422	0.607929	0.805761	0.823808	0.554767	chr7	130130122	130134388	MEST	MEST:ALT-TSS-DMR
chr7	130130320	130130320	cg02756856	0.670872	0.661761	0.676275	0.737567	0.73549	0.640216	0.688433	0.542361	0.666677	0.692141	0.800189	0.732198	0.599765	0.713759	0.686296	0.722452	0.63178	0.705904	0.715209	0.898113	0.922707	0.694287	chr7	130130122	130134388	MEST	MEST:ALT-TSS-DMR
chr7	130130383	130130383	cg26275543	0.567777	0.490188	0.506506	0.613868	0.575443	0.521953	0.479757	0.433494	0.551727	0.535184	0.517195	0.594847	0.641013	0.499888	0.480755	0.660282	0.51814	0.541369	0.619003	0.698562	0.756801	0.609227	chr7	130130122	130134388	MEST	MEST:ALT-TSS-DMR
chr7	130130478	130130478	cg20826277	0.539781	0.543585	0.595395	0.534908	0.574434	0.567151	0.571075	0.491805	0.540789	0.567641	0.588812	0.552135	0.579752	0.562037	0.534627	0.627337	0.540675	0.586598	0.610466	0.654254	0.665285	0.596608	chr7	130130122	130134388	MEST	MEST:ALT-TSS-DMR
chr7	130130481	130130481	cg14584935	0.515031	0.527166	0.52496	0.554233	0.564117	0.517982	0.513568	0.450796	0.521659	0.536779	0.53563	0.533518	0.533614	0.604845	0.524648	0.647325	0.51185	0.554705	0.582654	0.757536	0.796836	0.541156	chr7	130130122	130134388	MEST	MEST:ALT-TSS-DMR
chr7	130130588	130130588	cg24941047	0.761695	0.747321	0.740561	0.841303	0.8153	0.805353	0.778517	0.698028	0.792048	0.767793	0.808616	0.848844	0.773459	0.786211	0.755161	0.857387	0.746152	0.804288	0.814784	0.931278	0.953091	0.772503	chr7	130130122	130134388	MEST	MEST:ALT-TSS-DMR
chr7	130130596	130130596	cg07427065	0.499474	0.449578	0.447248	0.512397	0.517094	0.532389	0.484024	0.423697	0.486213	0.520354	0.471502	0.500334	0.480749	0.517846	0.482387	0.583832	0.496816	0.520533	0.542538	0.562074	0.578934	0.540829	chr7	130130122	130134388	MEST	MEST:ALT-TSS-DMR
chr7	130130740	130130740	cg02501418	0.661782	0.63097	0.580878	0.678367	0.684352	0.689196	0.666859	0.57491	0.695411	0.696	0.685401	0.716821	0.657275	0.632864	0.681376	0.65579	0.701979	0.710458	0.701684	0.710657	0.723667	0.654179	chr7	130130122	130134388	MEST	MEST:ALT-TSS-DMR
chr7	130130747	130130747	cg08229366	0.592223	0.484213	0.535231	0.633809	0.635774	0.631521	0.594492	0.424704	0.61213	0.635237	0.536757	0.707752	0.634356	0.614036	0.592636	0.550903	0.641757	0.627644	0.698154	0.656993	0.646423	0.633652	chr7	130130122	130134388	MEST	MEST:ALT-TSS-DMR
chr7	130130753	130130753	cg07224147	0.273545	0.246753	0.213276	0.295347	0.320299	0.302689	0.286061	0.222832	0.264415	0.345726	0.311652	0.312173	0.2456	0.254474	0.32055	0.380174	0.276905	0.312829	0.328724	0.388296	0.413148	0.301951	chr7	130130122	130134388	MEST	MEST:ALT-TSS-DMR
chr7	130130918	130130918	cg27417677	0.567785	0.493495	0.510028	0.602772	0.622652	0.59499	0.536541	0.455999	0.576057	0.62944	0.55868	0.691922	0.538755	0.548416	0.537372	0.562356	0.596465	0.580235	0.623786	0.569718	0.583884	0.582414	chr7	130130122	130134388	MEST	MEST:ALT-TSS-DMR
chr7	130130995	130130995	cg09003373	0.387449	0.342988	0.334036	0.44554	0.409671	0.416464	0.386272	0.298274	0.403918	0.411445	0.3908	0.407532	0.397687	0.359232	0.426785	0.400029	0.420338	0.38087	0.441191	0.433417	0.437619	0.399191	chr7	130130122	130134388	MEST	MEST:ALT-TSS-DMR
chr7	130131085	130131085	cg14088957	0.417762	0.347582	0.366735	0.450004	0.417887	0.429868	0.365509	0.304648	0.398082	0.420019	0.421863	0.40943	0.408846	0.351763	0.39396	0.446229	0.463389	0.385321	0.432025	0.424813	0.417685	0.44555	chr7	130130122	130134388	MEST	MEST:ALT-TSS-DMR
chr7	130131136	130131136	cg06100421	0.484925	0.416408	0.414773	0.502418	0.476132	0.507991	0.436146	0.371681	0.47341	0.462617	0.501444	0.471694	0.491006	0.470241	0.437796	0.451842	0.504589	0.482023	0.536626	0.509997	0.46329	0.476571	chr7	130130122	130134388	MEST	MEST:ALT-TSS-DMR
chr7	130131138	130131138	cg20297423	0.465575	0.3713	0.399561	0.486322	0.466171	0.473382	0.42496	0.359215	0.444531	0.466615	0.444946	0.455053	0.489353	0.401193	0.447208	0.435103	0.454016	0.445204	0.460727	0.491293	0.469028	0.473331	chr7	130130122	130134388	MEST	MEST:ALT-TSS-DMR
chr7	130131146	130131146	cg05369791	0.401111	0.376591	0.361964	0.442572	0.434766	0.419985	0.390433	0.359065	0.408256	0.421727	0.441842	0.421843	0.404064	0.370669	0.368771	0.413272	0.421972	0.378187	0.417971	0.403887	0.381707	0.431377	chr7	130130122	130134388	MEST	MEST:ALT-TSS-DMR
chr7	130131189	130131189	cg08734637	0.495626	0.465142	0.483437	0.531931	0.532583	0.503946	0.509528	0.465026	0.49872	0.534974	0.523499	0.523781	0.497752	0.509697	0.466369	0.524932	0.505422	0.516863	0.510971	0.535209	0.497233	0.501525	chr7	130130122	130134388	MEST	MEST:ALT-TSS-DMR
chr7	130131258	130131258	cg13917504	0.49436	0.469961	0.473308	0.524602	0.526456	0.525318	0.496942	0.434142	0.48167	0.533682	0.495594	0.544814	0.486989	0.497097	0.50065	0.538753	0.514807	0.520939	0.54247	0.543371	0.541978	0.53214	chr7	130130122	130134388	MEST	MEST:ALT-TSS-DMR
chr7	130131268	130131268	cg25407198	0.513831	0.460742	0.477134	0.550676	0.533913	0.53346	0.498141	0.427774	0.495375	0.550619	0.549207	0.538721	0.474352	0.513464	0.517254	0.523513	0.540375	0.519311	0.568301	0.553497	0.540101	0.53773	chr7	130130122	130134388	MEST	MEST:ALT-TSS-DMR
chr7	130131359	130131359	cg21667116	0.453053	0.393298	0.419403	0.509149	0.506732	0.505368	0.469386	0.340669	0.507672	0.493178	0.466908	0.471543	0.449177	0.454278	0.497866	0.510188	0.533492	0.485751	0.501268	0.504134	0.484837	0.51062	chr7	130130122	130134388	MEST	MEST:ALT-TSS-DMR
chr7	130131367	130131367	cg23156962	0.436754	0.370123	0.392212	0.451146	0.454836	0.456091	0.401823	0.332406	0.46014	0.435776	0.409176	0.44532	0.465086	0.431022	0.409206	0.455715	0.469588	0.447733	0.447424	0.461238	0.459998	0.483434	chr7	130130122	130134388	MEST	MEST:ALT-TSS-DMR
chr7	130131403	130131403	cg04678950	0.540616	0.442419	0.513565	0.598309	0.563163	0.574582	0.551594	0.4204	0.540898	0.574814	0.532209	0.59732	0.523364	0.512609	0.563135	0.551593	0.56127	0.585458	0.603567	0.555406	0.592062	0.613903	chr7	130130122	130134388	MEST	MEST:ALT-TSS-DMR
chr7	130131480	130131480	cg17079325	0.584688	0.549151	0.529855	0.609196	0.591113	0.619196	0.575904	0.533309	0.579712	0.610941	0.570515	0.593423	0.601193	0.611314	0.562574	0.575912	0.601657	0.588652	0.61484	0.603293	0.590668	0.596443	chr7	130130122	130134388	MEST	MEST:ALT-TSS-DMR
chr7	130131484	130131484	cg04344875	0.560027	0.552201	0.55415	0.595838	0.595155	0.598955	0.559184	0.541902	0.581579	0.590113	0.60097	0.621364	0.594001	0.575521	0.552779	0.585568	0.601514	0.616552	0.643503	0.626004	0.606295	0.587167	chr7	130130122	130134388	MEST	MEST:ALT-TSS-DMR
chr7	130131633	130131633	cg00286878	0.56869	0.522991	0.526949	0.620594	0.590582	0.585545	0.579989	0.491844	0.540369	0.594393	0.558857	0.630825	0.567216	0.559822	0.556308	0.572299	0.585665	0.583354	0.584246	0.602778	0.588196	0.57046	chr7	130130122	130134388	MEST	MEST:ALT-TSS-DMR
chr7	130131676	130131676	cg12347392	0.493049	0.452896	0.427393	0.551642	0.574765	0.54906	0.410563	0.379249	0.540439	0.459917	0.463256	0.548165	0.662221	0.509337	0.497388	0.464557	0.590521	0.550356	0.600832	0.548428	0.6094	0.650459	chr7	130130122	130134388	MEST	MEST:ALT-TSS-DMR
chr7	130131691	130131691	cg04786207	0.57332	0.42178	0.454701	0.610669	0.572253	0.573894	0.475171	0.413	0.463667	0.551327	0.532745	0.503283	0.623183	0.511377	0.521163	0.542011	0.56167	0.571628	0.572465	0.598746	0.593286	0.615765	chr7	130130122	130134388	MEST	MEST:ALT-TSS-DMR
chr7	130131730	130131730	cg26708559	0.509658	0.473128	0.454907	0.542665	0.529384	0.54263	0.505736	0.429112	0.48739	0.562926	0.547377	0.555754	0.516415	0.504661	0.500551	0.509122	0.548406	0.536698	0.557755	0.543366	0.546716	0.526557	chr7	130130122	130134388	MEST	MEST:ALT-TSS-DMR
chr7	130131797	130131797	cg22705386	0.54918	0.4878	0.509092	0.629453	0.621218	0.657273	0.5744	0.490435	0.56195	0.587879	0.570318	0.653413	0.59234	0.566843	0.525861	0.590627	0.632374	0.607489	0.607457	0.612976	0.614462	0.547549	chr7	130130122	130134388	MEST	MEST:ALT-TSS-DMR
chr7	130131826	130131826	cg06212135	0.627253	0.574401	0.583755	0.641913	0.691681	0.651821	0.604611	0.512425	0.619697	0.656043	0.647159	0.659105	0.593327	0.650163	0.622062	0.610081	0.649587	0.633115	0.68595	0.643781	0.656272	0.64628	chr7	130130122	130134388	MEST	MEST:ALT-TSS-DMR
chr7	130131829	130131829	cg10249538	0.615912	0.570664	0.531341	0.604347	0.628875	0.641581	0.607082	0.514088	0.596928	0.613317	0.628452	0.638216	0.58581	0.549864	0.589109	0.639787	0.622657	0.623323	0.638656	0.614708	0.627965	0.606517	chr7	130130122	130134388	MEST	MEST:ALT-TSS-DMR
chr7	130131869	130131869	cg16823958	0.644262	0.596321	0.606624	0.675502	0.643486	0.65645	0.636292	0.569716	0.634034	0.658351	0.648377	0.674504	0.630223	0.616268	0.63282	0.649141	0.653278	0.657522	0.657473	0.654026	0.664065	0.640334	chr7	130130122	130134388	MEST	MEST:ALT-TSS-DMR
chr7	130131885	130131885	cg27338480	0.598474	0.567379	0.553246	0.589084	0.588358	0.621498	0.595934	0.559992	0.603055	0.614469	0.580394	0.63191	0.594508	0.579971	0.577073	0.603046	0.616928	0.60842	0.602476	0.605964	0.593643	0.584408	chr7	130130122	130134388	MEST	MEST:ALT-TSS-DMR
chr7	130131887	130131887	cg09080913	0.582338	0.54793	0.533066	0.578078	0.592366	0.575554	0.5556	0.520297	0.577342	0.612266	0.590674	0.613801	0.564277	0.559066	0.569354	0.564772	0.576471	0.598985	0.600475	0.579829	0.606034	0.561216	chr7	130130122	130134388	MEST	MEST:ALT-TSS-DMR
chr7	130131905	130131905	cg13104298	0.682269	0.630031	0.62245	0.671031	0.664517	0.663258	0.628121	0.599124	0.634975	0.661363	0.643178	0.699076	0.650499	0.62302	0.636112	0.658203	0.653509	0.658934	0.657428	0.669841	0.657412	0.654132	chr7	130130122	130134388	MEST	MEST:ALT-TSS-DMR
chr7	130131921	130131921	cg21629528	0.413638	0.402589	0.409623	0.451181	0.438598	0.424239	0.194837	0.359832	0.415277	0.23305	0.456109	0.318	0.37358	0.389645	0.344731	0.469052	0.434549	0.437821	0.438208	0.446164	0.41676	0.43371	chr7	130130122	130134388	MEST	MEST:ALT-TSS-DMR
chr7	130132161	130132161	cg05556276	0.568676	0.555597	0.564625	0.585497	0.581224	0.58047	0.572245	0.533652	0.561888	0.592478	0.577898	0.593276	0.559185	0.587669	0.565078	0.588062	0.577527	0.600127	0.608008	0.582264	0.585434	0.59355	chr7	130130122	130134388	MEST	MEST:ALT-TSS-DMR
chr7	130132199	130132199	cg17580798	0.589883	0.548346	0.524654	0.581904	0.588749	0.565637	0.573056	0.50219	0.555735	0.596017	0.594678	0.579636	0.583218	0.538603	0.548216	0.562921	0.577482	0.582292	0.572343	0.58478	0.572572	0.554141	chr7	130130122	130134388	MEST	MEST:ALT-TSS-DMR
chr7	130132259	130132259	cg05862114	0.320336	0.293616	0.259248	0.352747	0.361098	0.345588	0.324215	0.288167	0.346745	0.368818	0.307232	0.317187	0.388062	0.351077	0.30481	0.346085	0.347749	0.320131	0.412999	0.347472	0.3243	0.372489	chr7	130130122	130134388	MEST	MEST:ALT-TSS-DMR
chr7	130132265	130132265	cg01784351	0.4955	0.469579	0.468129	0.507226	0.495631	0.508955	0.460432	0.398766	0.482888	0.538104	0.518991	0.49207	0.495514	0.45207	0.47456	0.513975	0.509278	0.493806	0.527655	0.52257	0.482435	0.517099	chr7	130130122	130134388	MEST	MEST:ALT-TSS-DMR
chr7	130132286	130132286	cg27589003	0.471247	0.490725	0.495642	0.55177	0.538805	0.530537	0.508667	0.494487	0.535549	0.551538	0.500909	0.546521	0.511062	0.518528	0.494041	0.574832	0.543808	0.526892	0.509874	0.569807	0.530667	0.554534	chr7	130130122	130134388	MEST	MEST:ALT-TSS-DMR
chr7	130132305	130132305	cg23714917	0.639594	0.637558	0.627802	0.657195	0.650356	0.630739	0.619806	0.612737	0.639037	0.649508	0.636497	0.674863	0.641949	0.631863	0.635039	0.628379	0.635346	0.671621	0.625044	0.673621	0.650982	0.636593	chr7	130130122	130134388	MEST	MEST:ALT-TSS-DMR
chr7	130132360	130132360	cg25519926	0.625539	0.592489	0.596784	0.6228	0.639582	0.61573	0.61058	0.57565	0.615075	0.654005	0.603687	0.659713	0.617208	0.607991	0.621502	0.611264	0.630465	0.64063	0.614006	0.65449	0.628749	0.618301	chr7	130130122	130134388	MEST	MEST:ALT-TSS-DMR
chr7	130132419	130132419	cg22592140	0.546637	0.431843	0.518722	0.556984	0.581363	0.563677	0.498312	0.457116	0.5508	0.567785	0.499645	0.684332	0.501006	0.519579	0.516847	0.523482	0.566161	0.576121	0.520509	0.567438	0.587405	0.545261	chr7	130130122	130134388	MEST	MEST:ALT-TSS-DMR
chr7	130132422	130132422	cg03588221	0.579078	0.533782	0.572128	0.633048	0.610279	0.634272	0.600612	0.519383	0.618303	0.625837	0.592752	0.633259	0.622732	0.623857	0.572019	0.580558	0.632395	0.622195	0.640845	0.615908	0.63503	0.631503	chr7	130130122	130134388	MEST	MEST:ALT-TSS-DMR
chr7	130132453	130132453	cg13986840	0.465435	0.516184	0.497777	0.53016	0.557801	0.570164	0.465067	0.439083	0.520141	0.554039	0.461494	0.622429	0.43594	0.554902	0.536111	0.536923	0.498955	0.588948	0.593928	0.594261	0.570524	0.487425	chr7	130130122	130134388	MEST	MEST:ALT-TSS-DMR
chr7	130133110	130133110	cg05260959	0.606145	0.69591	0.613043	0.681496	0.71712	0.705421	0.665786	0.547345	0.663923	0.679503	0.684229	0.649042	0.664252	0.724556	0.716103	0.628813	0.670568	0.782754	0.715725	0.720981	0.686821	0.688598	chr7	130130122	130134388	MEST	MEST:ALT-TSS-DMR
chr7	130134256	130134256	cg18622506	0.331264	0.412118	0.562033	0.391338	0.393822	0.281002	0.283531	0.321288	0.31309	0.370702	0.376235	0.42039	0.283568	0.36464	0.31385	0.454171	0.207385	0.338664	0.439978	0.495551	0.457189	0.438771	chr7	130130122	130134388	MEST	MEST:ALT-TSS-DMR
chr7	138348774	138348774	cg05719902	0.390259	0.400566	0.251245	0.425656	0.311285	0.369684	0.474379	0.461818	0.299365	0.488379	0.519027	0.279703	0.452305	0.489054	0.459708	0.339439	0.493102	0.399815	0.528201	0.486607	0.498589	0.492536	chr7	138348118	138349069	SVOPL	SVOPL:ALT-TSS-DMR
chr7	154862770	154862770	cg25780543	0.339407	0.385609	0.386402	0.36004	0.321016	0.375463	0.400145	0.278246	0.386545	0.373079	0.345887	0.478041	0.305175	0.375287	0.338187	0.319846	0.336549	0.287599	0.405687	0.386328	0.419895	0.367269	chr7	154862719	154863382	HTR5A	HTR5A:TSS-DMR
chr7	154862969	154862969	cg00852398	0.542326	0.66576	0.540143	0.5522	0.520566	0.542537	0.565255	0.554724	0.540215	0.551433	0.529023	0.583355	0.542457	0.656112	0.528619	0.529989	0.565604	0.573872	0.574554	0.582564	0.541286	0.575294	chr7	154862719	154863382	HTR5A	HTR5A:TSS-DMR
chr7	154863007	154863007	cg09125907	0.578216	0.598639	0.526997	0.580107	0.539056	0.600627	0.571333	0.594954	0.541324	0.591699	0.591944	0.582829	0.54446	0.643798	0.544694	0.530026	0.561972	0.62336	0.587343	0.587361	0.591399	0.541586	chr7	154862719	154863382	HTR5A	HTR5A:TSS-DMR
chr7	154863176	154863176	cg25058023	0.52095	0.561518	0.564674	0.529147	0.44441	0.569263	0.533042	0.501311	0.4995	0.521708	0.532089	0.559866	0.468588	0.591798	0.499994	0.499901	0.502724	0.590116	0.535577	0.499052	0.507873	0.548317	chr7	154862719	154863382	HTR5A	HTR5A:TSS-DMR
chr7	154863244	154863244	cg03024742	0.587724	0.532485	0.657638	0.607536	0.599225	0.58534	0.657824	0.562017	0.61045	0.612844	0.562644	0.631653	0.53583	0.651524	0.577549	0.62975	0.585487	0.600028	0.629703	0.634794	0.595325	0.594981	chr7	154862719	154863382	HTR5A	HTR5A:TSS-DMR
chr7	154863323	154863323	cg13892088	0.585664	0.679479	0.570046	0.697714	0.600696	0.626835	0.614855	0.625069	0.637832	0.677318	0.530485	0.712685	0.589833	0.675517	0.616814	0.603034	0.512679	0.679581	0.640534	0.653563	0.625419	0.59271	chr7	154862719	154863382	HTR5A	HTR5A:TSS-DMR
chr7	154863338	154863338	cg10538202	0.65662	0.636839	0.704728	0.667871	0.734926	0.667324	0.707897	0.746904	0.702642	0.682079	0.611169	0.74294	0.608085	0.724847	0.684363	0.649727	0.634694	0.664392	0.671755	0.64149	0.701813	0.64922	chr7	154862719	154863382	HTR5A	HTR5A:TSS-DMR
chr7	154863381	154863381	cg09623773	0.699482	0.616153	0.739376	0.646816	0.717887	0.719293	0.645568	0.676912	0.684809	0.727939	0.618899	0.662084	0.659125	0.805739	0.743079	0.637234	0.672399	0.644766	0.762724	0.766409	0.701179	0.729969	chr7	154862719	154863382	HTR5A	HTR5A:TSS-DMR
chr8	37605517	37605517	cg13346869	0.348568	0.435614	0.288639	0.425946	0.463631	0.398735	0.405627	0.199235	0.328656	0.454188	0.336125	0.485142	0.352376	0.473803	0.344402	0.399879	0.454154	0.328491	0.466129	0.367679	0.533747	0.386808	chr8	37604992	37606088	ERILN2	ERILN2:INT6-DMR
chr8	37605552	37605552	cg05020125	0.380845	0.409063	0.291953	0.393	0.404831	0.394884	0.401138	0.228271	0.319646	0.418423	0.32465	0.447249	0.328965	0.403695	0.355572	0.400024	0.42301	0.320007	0.41914	0.352812	0.444413	0.355793	chr8	37604992	37606088	ERILN2	ERILN2:INT6-DMR
chr8	37605717	37605717	cg21505509	0.433965	0.577063	0.240852	0.491749	0.518716	0.562186	0.518556	0.251054	0.398611	0.500552	0.395057	0.527879	0.468524	0.482437	0.445464	0.492198	0.531858	0.324347	0.516942	0.51261	0.56607	0.523224	chr8	37604992	37606088	ERILN2	ERILN2:INT6-DMR
chr8	37605783	37605783	cg08247852	0.482855	0.588874	0.307272	0.530414	0.558132	0.571951	0.542494	0.29721	0.375551	0.52298	0.401999	0.586422	0.448542	0.554637	0.44	0.533481	0.548738	0.383671	0.530707	0.500024	0.569495	0.521277	chr8	37604992	37606088	ERILN2	ERILN2:INT6-DMR
chr8	37605936	37605936	cg09188212	0.73472	0.8185	0.796121	0.837023	0.843567	0.806415	0.685982	0.555588	0.666872	0.733288	0.716519	0.691699	0.772773	0.808698	0.741802	0.756853	0.673281	0.760815	0.720031	0.769437	0.705503	0.803897	chr8	37604992	37606088	ERILN2	ERILN2:INT6-DMR
chr8	37605978	37605978	cg00450319	0.518582	0.677746	0.527264	0.57469	0.636628	0.593179	0.548626	0.416913	0.467899	0.664772	0.470251	0.642179	0.557374	0.590735	0.539749	0.614392	0.587677	0.523883	0.57473	0.560459	0.622521	0.590306	chr8	37604992	37606088	ERILN2	ERILN2:INT6-DMR
chr8	141108607	141108607	cg21926091	0.631108	0.644287	0.410814	0.623191	0.648811	0.658381	0.611419	0.611737	0.628774	0.658791	0.566848	0.674693	0.575383	0.708131	0.575365	0.641908	0.63882	0.651073	0.66403	0.683954	0.67698	0.63062	chr8	141108147	141111081	PEG13	PEG13:TSS-DMR
chr8	141108998	141108998	cg22502459	0.706556	0.695097	0.495124	0.751986	0.7178	0.716624	0.652335	0.700331	0.734031	0.767282	0.64654	0.787791	0.628538	0.740767	0.707257	0.673313	0.715979	0.725981	0.717636	0.711111	0.71364	0.651786	chr8	141108147	141111081	PEG13	PEG13:TSS-DMR
chr8	141109051	141109051	cg13713522	0.686738	0.672468	0.522604	0.682257	0.67776	0.697379	0.658967	0.667782	0.668252	0.687266	0.689631	0.711157	0.646412	0.664326	0.614412	0.681732	0.692752	0.682665	0.716281	0.686329	0.665272	0.669972	chr8	141108147	141111081	PEG13	PEG13:TSS-DMR
chr8	141109628	141109628	cg17763909	0.630861	0.60606	0.514503	0.641306	0.650083	0.644669	0.626085	0.616554	0.629639	0.616316	0.675825	0.634019	0.595956	0.65886	0.602903	0.594444	0.657866	0.649601	0.66486	0.619314	0.634439	0.624092	chr8	141108147	141111081	PEG13	PEG13:TSS-DMR
chr8	141109731	141109731	cg07878171	0.588933	0.547991	0.442636	0.582342	0.566289	0.61077	0.603122	0.585815	0.657702	0.603255	0.559984	0.565307	0.536927	0.682207	0.600768	0.581979	0.614501	0.600072	0.634418	0.559673	0.591324	0.561481	chr8	141108147	141111081	PEG13	PEG13:TSS-DMR
chr8	141110260	141110260	cg03803002	0.57646	0.594723	0.566371	0.627307	0.636011	0.626456	0.611316	0.598305	0.606888	0.637844	0.602427	0.664684	0.572781	0.628197	0.595064	0.618232	0.67681	0.602841	0.601541	0.638739	0.667016	0.646133	chr8	141108147	141111081	PEG13	PEG13:TSS-DMR
chr8	141110747	141110747	cg00155882	0.423301	0.443959	0.351675	0.473359	0.478455	0.467177	0.422807	0.44033	0.440129	0.471784	0.433282	0.505561	0.487562	0.410969	0.434146	0.445842	0.464898	0.454415	0.506196	0.464042	0.477225	0.461348	chr8	141108147	141111081	PEG13	PEG13:TSS-DMR
chr8	141110900	141110900	cg22807877	0.421568	0.44751	0.351173	0.489233	0.470321	0.461376	0.38507	0.45225	0.416192	0.460364	0.49562	0.388808	0.419054	0.453586	0.438121	0.464094	0.466053	0.494713	0.464417	0.443932	0.451799	0.480507	chr8	141108147	141111081	PEG13	PEG13:TSS-DMR
chr9	98075492	98075492	cg21891967	0.492229	0.445344	0.238474	0.494785	0.255717	0.445898	0.475965	0.197234	0.475929	0.482863	0.411894	0.527081	0.473101	0.359461	0.432713	0.480632	0.525024	0.489824	0.552487	0.476582	0.534747	0.544127	chr9	98075400	98075744	FANCC	FANCC:INT1-DMR
