# Supplementary material for: Loss-of-function maternal-effect mutations of PADI6 are associated with familial and sporadic Beckwith-Wiedemann syndrome with multi-locus imprinting disturbance
Source: Clin Epigenetics. 2020 Sep 14;12:139. doi: 10.1186/s13148-020-00925-2 (PMC7489023; doi:10.1186/s13148-020-00925-2)
Supplement: Supplementary file 8 — Additional file 8: Table S4 . List of the maternal-effect gene variants associated with MLID in the offspring identified so far and corresponding clinical phenotype. [file 13148_2020_925_MOESM8_ESM.xlsx]

## Sheet: Foglio1 
	Table S4 . List of the maternal-effect gene variants associated with MLID in the offspring identified so far and corresponding clinical phenotype.
	Gene	Position (hg 38)	Alleles	AA	Variant ID	Molecular Effect	Prediction		Genotype	Pathology associated	References
							SIFT	Polyphen
	MLID
	PADI6	chr1:17388820	G>A	Arg301Gln	rs755969432	missense	Deleterious	Possibly damaging	comp het	SRS	[20]
		chr1:17394415	C>T	Pro433Leu	rs759006424	missense	Deleterious	Possibly damaging
		chr1:17394024	T>C	Leu375Ser	rs1470278066	missense	Deleterious	Possibly damaging	comp het	BWS
		chr1:17397091	G>A	Asp547Asn	rs150981529	missense	Tolerated	Benign	comp het
		chr1:17392197	A>G	Asp349Gly	-	missense	Tolerated	Possibly damaging	het	SRS
		chr1:17379885	A>G	Lys145Glu	rs1413565869	missense	Deleterious	Possibly damaging	het	SRS
		chr1 17718714	G>A	Trp356Ter	-	nonsense	-	-	comp het	BWS	This study
		chr1 17727743	C>G	Pro632Ala	rs755260464a	missense	Deleterious	Possibly damaging
		chr1:17721538	A>G	Met477Val	rs761556429b	missense	Tolerated	Benign	comp het	BWS	This study
		chr1:17727929	C>T	Pro694Ser	rs1368496637c	missense	Deleterious	Possibly damaging
		chr1:17727854-17727856	Del C	Thr669Lys	-	fs*85	-	-	het	BWS	This study
	NLRP2	chr19:54939444-54939445	delAG	Arg493Serfs*32	rs758760659	frameshift	-	-	hom	BWS	[20]
		chr19:54986185	delA	Asn746Thrfs*4	-	frameshift	-	-	het	SRS
		chr19:54994418-54994419	delTG	Cys954Glnfs*18	-	frameshift	-	-	het	idiopathic
		chr19:54974533	C>T	(Pro105Leu)	rs201724086	missense	Tolerated	Possibly damaging	het	TNDM
		chr19:54983583:	T>C	Ser629Pro)	rs147213467	missense	Deleterious	Damaging	comp het	SRS
		chr19:54990056	G>A	Ala801Thr	rs117066658	missense	Tolerated	Benign
	NLRP5	chr19:56027291	C>T	Arg353Ter		nonsense	-	Deleterious	comp het	BWS	[22]
		chr19:56027830	C>T	Arg533Cys	rs754695863	missense	-	Deleterious
		chr19:56032654	T>C	Cys774Arg	rs370837790	missense	Deleterious	Possibly damaging	comp het	BWS/SRS	[23]
		chr19:56027896	G>T	Gly555Val	-	missense	-	-
		chr19:56032687	C>T	Gln785Ter	rs200446614	nonsense	-	-	comp het	BWS/autism
		chr19:56040975	T>C	Leu947Pro	rs202181446	missense	Deleterious	Possibly damaging
		chr19:56003808	T>C	Met52Thr	rs752189640	missense	Tolerated	Possibly damaging	comp het	BWS
		chr19:56003879	G>C	Glu76Gln	rs758399773	missense	Deleterious	Possibly damaging
		chr19:56027389-56027393	dupCCT	Pro386dupPro	rs749741891	inframe insertion	-	-	het	BWS
		chr19:56027932	A>G	Met567Val	rs748718334	missense	Tolerated	Benign	hom	Development delay
	NLRP7	chr19:54936400	C>T	Arg721Trp	rs104895525	missense	Tolerated	Benign	comp het	BWS	[22]
		chr19:55445006	T>C	Ile858Thr	rs776102152	missense	Deleterious	Benign
		chr19:54940070	T>G	Phe250Cys	rs78096121	missense	Deleterious	Damaging	comp het	BWS-TNDM
		chr19:54939715:	T>G	Ile368Met	rs1654636	missense	Tolerated	Benign
		chr19:54936405	C>T	Ala719Val	rs104895526	missense	Tolerated	Possibly damaging	het	SRS
	OOEP	chr6:73369684	C>T	Arg37Trp	rs189355507	missense	Deleterious	Damaging	hom	TNDM
	UHRF1	chr19:4930782	G>A	Val172Met	rs753942436	missense	Deleterious	Damaging	het	SRS
	ZAR1	chr4:48492438	G>T	Glu44Cys	-	missense	Deleterious	Possibly damaging	het	Macroglossia
	Comp het: compound heterozygous; het: heterozygous; hom: homozygous
